# Supplementary material for: ClassyFire: automated chemical classification with a comprehensive, computable taxonomy
Source: J Cheminform. 2016 Nov 4;8:61. doi: 10.1186/s13321-016-0174-y (PMC5096306; doi:10.1186/s13321-016-0174-y)
Supplement: Supplementary file 4 — Additional file 3. ClassyFire’s category assignments for a test set of 800 compounds. [file 13321_2016_174_MOESM4_ESM.xlsx]

## Sheet: Sheet1
PubChem CID	SMILES
93114	CCC1=NC(N)=NC(N)=C1C1=CC=CC=C1
42555571	N[C@@H](CC1CCCCC1)C(O)=O
448573	FC1=CC2=C(NC(=C2)C(=O)NCCS)C=C1
72194	[H][C@@]1(CO)CC[C@@]([H])(O1)N1C=NC2=C1N=C(Cl)N=C2N
46936954	C[C@H](CCC(=O)NCCS(O)(=O)=O)[C@@H]1CC[C@H]2[C@@H]3[C@H](O)C[C@H]4C[C@@H](O)CC[C@]4(C)[C@H]3C[C@@H](O)[C@]12C
5280567	CC1=CC(=O)OC2=C1C=CC(O)=C2
11995761	CCCOC1=CC=C(C=C1)C1=CSC(=C1CC(=O)NC(N)=N)C1=CC=CC=C1Cl
60021	CC1CN(CCN1)C1=C(F)C=C2C(=O)C(=CN(C2=C1)C1=C(F)C=C(F)C=C1)C(O)=O
439190	OCC(=O)[C@@H](O)[C@H](O)COP(O)(O)=O
5326876	CC[C@@H](C)[C@@H](NS(=O)(=O)CC1=CC(=CC=C1)C(O)=O)C(=O)N[C@@H](CCC(N)=N)C(=O)NCC1=CC=C(C=C1)C(N)=N
71299817	O[C@H]1OC(=C[C@H](O)[C@@H]1O)C(O)=O
11309913	Cl.Cl.NCCC1=CN=CN1
82148	COC1=CC2=C(C=CC=C2CCNC(C)=O)C=C1
46936268	CN1CN([C@@H]2O[C@@H](CO[P@](O)(=O)OP(O)(O)=O)[C@H](O)[C@H]2O)C2=C1C(=O)NC(N)=N2
208925	CCCCCC[C@@H](CCC)C(O)=O
644213	[O-][N+](=O)C1=CC=C(Cl)C(=C1)C(=O)NC1=CC=CC=C1
456199	[O-][N+](=O)C1=CN2C[C@@H](COC2=N1)OCC1=CC=C(OC(F)(F)F)C=C1
439501	[H][C@@]12CC[C@]3(O)C[C@H](C[C@@H](O)[C@]3(CO)[C@@]1([H])[C@H](O)C[C@]1(C)[C@H](CC[C@]21O)C1=CC(=O)OC1)O[C@@H]1O[C@@H](C)[C@H](O)[C@@H](O)[C@H]1O
46936284	O[C@H]1O[C@@H](COP(O)(O)=O)[C@H](O)[C@@H](O)[C@@H]1O
5460307	[O-]C(=O)\C=C\C([O-])=O
5865	[H][C@@]12CC[C@](O)(C(=O)CO)[C@@]1(C)CC(=O)[C@@]1([H])[C@@]2([H])CCC2=CC(=O)C=C[C@]12C
24860536	[H][C@@](CCS)(NC(=O)CCCCC)C(O)=O
7500	CCC1=CC=CC=C1
4764	OC1=CC=C(C=C1)C1(OC(=O)C2=CC=CC=C12)C1=CC=C(O)C=C1
3825	CC(C(O)=O)C1=CC(=CC=C1)C(=O)C1=CC=CC=C1
719436	CC(=O)N1CCC[C@@H]1C(O)=O
1387	CN1SC(=O)C2=CC(=CC=C12)S(N)(=O)=O
46936883	OC[C@@H]1O[C@@H](O[C@H]2[C@H](O)[C@@H](F)[C@H](OC3=CC=C(C=C3[N+]([O-])=O)[N+]([O-])=O)O[C@H]2CO)[C@@H](O)[C@H](O)[C@H]1O
6914621	[H][C@](C)(N1CC[C@](C)(C1=O)C1=CC=C(OCC2=CC(C)=NC3=CC=CC=C23)C=C1)C(=O)NO
67532	[H][C@](N)(CC1=CC(Br)=C(O)C(Br)=C1)C(O)=O
46937005	NC1=NC=CC2=C1N=CN2[C@@H]1O[C@@H](CO)[C@H](O)[C@H]1O
3336	CC(NCCC(C1=CC=CC=C1)C1=CC=CC=C1)C1=CC=CC=C1
5289566	[H][C@]1(C)COC(=N1)C1=CC=C(OCCCCCC2=CC(C)=NO2)C=C1
6914568	CN1CCN(CC1)C1=CC=C(C=C1)C1=CC2=C(NC=C2NC(=O)C2=CN=CC=C2)N=C1
441080	CC[C@H]1[C@@H]2C[C@H]3[C@@H]4N(C)C5=CC=CC=C5[C@]44C[C@@H](C2[C@H]4O)N3[C@@H]1O
5274976	CCCCCC1=CC(O)=C(OC2=CC=CC=C2)C=C1
134780	NC1=CC=CC2=C1C(=O)N(C1CCC(=O)NC1=O)C2=O
19241	CCCCNS(=O)(=O)C1=CC=CC=C1
7997	CCCOC(C)=O
5288615	[H][C@]1(N(CCSC1(C)C)S(=O)(=O)C1=CC=C(OCC#CC)C=C1)C(=O)NO
72385	CCCCCCCCCC1=CC=C(OCCOCCOCCOCCOCCOCCOCCOCCOCCO)C=C1
447652	CC(=O)NC1=NC(=CC=N1)C1=C(C)N=C2C=CC=CN12
23925	[Fe]
62816	ClCC1CO1.NCCNCCNCCNCCN
46936391	[H][P@@](=O)(CCCCCCCCCCC)OCCCC
974	NC(=O)C(O)=O
3492020	CCCCCCCCCCP(C)(C)=O
15561101	NC(=O)C1=CC2=CC=CC=C2N=C1
3180	CCCCOC1=CC=C(C=C1)C(=O)CCN1CCCCC1
3488	COC1=C(C=C(Cl)C=C1)C(=O)NCCC1=CC=C(C=C1)S(=O)(=O)NC(=O)NC1CCCCC1
448889	CC1=CC=CC2=C1N=C(CCCN1CCC(=CC1)C1=CC=C(F)C=C1)NC2=O
4369553	C[C@@]1(OC[C@H]2O[C@@H](O)[C@@H](O)[C@@H](O)[C@@H]2O1)C(O)=O
46936513	[H][C@](N)(CCC1=CC=CC=C1)CCS(=O)(=O)C1=CC=CC=C1
11493598	NC1=NNC2=C1C=C(N=N2)C1=C2C=CC=CN2N=C1C1=CC=CC=C1
46936822	CC(C)C[C@@H](NC(=O)OCC1=CC=CC=C1)C(=O)NNC(=O)NNC(=O)[C@@H](CC(C)C)NC(=O)OCC1=CC=CC=C1
5289377	[H][C@@](NC(=O)CC1=CC=CS1)(B(O)O)C1=CC(=CC=C1)C(O)=O
6196	[H][C@]12SC(C)(C)[C@@H](N1C(=O)[C@H]2NC(=O)C1=C(C)ON=C1C1=CC=CC=C1)C(O)=O
24812758	[H][C@]1(O[C@H](CO)[C@@H](O)[C@H](O)[C@H]1O)C1=CC=C(C)C(CC2=CC=C(S2)C2=CC=C(F)C=C2)=C1
449005	CCCCCCCCCCCCCCCCCC(=O)OC[C@H](CO[P@@](O)(=O)OCC(O)CO[P@](O)(=O)OC[C@@H](COC(=O)CCCCCCCCCCCCCCCCC)OC(=O)CCCCCCCCCCCCCCCCC)OC(=O)CCCCCCCCCCCCCCCCC
17754202	C[C@@H](O)[C@@H](NCC1=C(O)C(C)=NC=C1COP(O)(O)=O)C(O)=O
5326930	COC1=CC=C(CCC2=C3N=CNC3=CC3=C2N=C(N)NC3=O)C=C1
448955	CC1=CC(OCCNC2=CC=[NH+]C=C2)=CC(NS(=O)(=O)C2=CC=CC=C2)=C1
46936846	C[As](C)SC[C@@H](N)C(O)=O
1066	OC(=O)C1=CC=CN=C1C(O)=O
16842	CCN1C(=O)CCC1=O
146719	N[C@@H](CC1=CC=CS1)C(O)=O
9600408	OC[C@H]1C[C@@H](S\C(=N/OS(O)(=O)=O)CC2=CC=CC=C2)[C@H](O)[C@@H](O)[C@@H]1O
447622	CC(C)(N)C1=CC=C(C=C1)C1=NC(NC2=CC=C(CCN3CCOCC3)C=C2)=NC=C1Cl
5288795	COC(C)(C)CCC[C@@](C)([H])C\C=C\C(\C)=C\C(O)=O
657298	CCCC1=CC(=O)NC(=S)N1
9942725	CC[C@H](N1C[C@@H](CC1=O)C=C(F)F)C(N)=O
119828	CCC(=O)NS(=O)(=O)C1=CC=C(C=C1)C1=C(C)ON=C1C1=CC=CC=C1
3047758	OC(=O)C(CC(=O)N1CC2CCCCC2C1)CC1=CC=CC=C1
657073	CN(C)CCCOC1=CC(=O)SC2=CC=CC=C12
4162	CCC1(CC)C(=O)NCC(C)C1=O
6571	CC(=O)CCl
46937078	[H][C@@]1(CCNC2=NC[C@]([H])(Cl)N(CCNCC3=CSC4=CC=C(Cl)C=C34)[C@@]2([H])O)CCCCN1
46936568	NC1=NC(=O)N(C=C1)[C@@H]1O[C@@H](CO[P@](O)(=O)O[P@@](O)(=O)O[C@H]2OC[C@H](O)[C@@H](O)[C@@H]2O)[C@H](O)[C@H]1O
5327013	OC[C@H]1O[C@H]([C@@H]2O[C@H](CP(O)(O)=O)O[C@H]12)C1=CNC2=C1NC=NC2=O
4634717	NC1=CC(C=O)=C(CC(=O)OCCBr)C=C1
25113136	[H][C@]1(COCC2=CC=CC=C2)CNC[C@]1([H])CN(CC(C)C)S(=O)(=O)C1=CC=CC=C1
46936715	NC(=O)[C@@H](CS)NC(=O)CCCCCNC(=O)[C@@H](CC1=CC=C(C=C1)C(F)(F)P(O)(O)=O)NC(=O)[C@@H](CC(O)=O)NC(=O)CC1=CC=C(C=C1)C(F)(F)P(O)(O)=O
8924	NCCCCCCNCCCCCCN
447271	CC(C)C1=CC(OC2=C(C)C=C(C=C2C)N2N=CC(=O)NC2=O)=CC=C1O
25150855	COC(=O)CCNC(=O)C1=C(O)C(I)=CC(=C1)C1=C(F)C=C(F)C=C1
5327045	OC(=O)COC1=C(SC2=NC=CC=C12)C(O)=O
46936788	CN1C=C([C@H]2C[C@@H](O)[C@H](CO)O2)C(=O)NC1=O
15942673	[H][C@@]1(NC(=S)N(C)C(C)=C1C(=O)C1=CC=CC=C1)C1=CC(O)=CC=C1
473	CSCCC(=O)C(O)=O
2794	CC(C)N=C1C=C2N(C3=CC=C(Cl)C=C3)C3=C(C=CC=C3)N=C2C=C1NC1=CC=C(Cl)C=C1
445958	[H][C@](O)(COC1=CC=C(NC2=NC(NC3=CC=CC=C3)=C(Br)C=N2)C=C1)CN(C)C
9543487	[H][C@](N)(CC1=CC=CC=C1)[C@]([H])(O)CNS(=O)(=O)C1=C(C)C=C(OC)C(C)=C1C
11160307	OC1=CC(O)=C(C(=O)N2C=CC=C2)C(O)=C1
5327096	CC(C)C1=CN\C(S1)=N\C(=O)CC1=CC=CN=C1
10062714	[H][C@@](CCCC)(NC(=O)OC1(CC2=CC=CC=C2)CCCC1)C=O
3140	[O-][N+](=O)C1=CC2=NC(=O)C(=O)N=C2C=C1[N+]([O-])=O
961704	[H][C@](O)(CNC1CCCCC1)CN1C2=C(CCCC2)C2=C1C=CC(C)=C2
38521	NC(N)=NCC1COC2(CCCCC2)O1
9978312	OC(=O)CCN1C2=C(C=C(O)C=C2)C2=C1C=C(C1=C2C(=O)NC1=O)C1=CC=CC=C1
41987	CN(C)CC=C(C1=CC=C(Br)C=C1)C1=CN=CC=C1
46936863	NC1=NC2=C(N=CN2[C@@H]2O[C@@H](CO[P@](O)(=O)O[P@@](O)(=O)O[C@H]3O[C@H]([C@H](O)[C@@H](O)[C@@H]3O)C(O)=O)[C@H](O)[C@H]2O)C(=O)N1
21145368	C(=C/C1=CC=CC=C1)\C[C@](CC1=CC=C(C=C1)C(F)(F)P(O)(O)=O)(C1=NC2=C(C=CC=C2)S1)N1N=NC2=C1C=CC=C2
46937008	NC1=NC=NC2=C1N=C(Br)N2[C@@H]1O[C@@H](CO[P@](O)(=O)OP(O)(O)=O)[C@H](O)[C@H]1O
447029	CC(C)NC(=N)NO
446948	OC1=CC=CC(=C1O)C1=C(Cl)C=CC=C1Cl
64143	[H][C@@]12CCCC[C@]1([H])CN(C[C@@H](O)[C@H](CSC1=CC=CC=C1)NC(=O)C1=C(C)C(O)=CC=C1)[C@@H](C2)C(=O)NC(C)(C)C
76883	CC1=CC=CC(CC=C)=C1O
46936192	OC[C@H]1O[C@@H](O[C@H]2[C@H](O)[C@@H](O)[C@H](O[C@H]3[C@H](O)[C@@H](O)[C@H](O)O[C@H]3CO)O[C@H]2CO)[C@H](O)[C@@H](O)[C@@H]1O
3034010	CCCCCCCCCCC[C@@H](C[C@@H]1OC(=O)[C@H]1CCCCCC)OC(=O)[C@H](CC(C)C)NC=O
213046	O=C1[C@H]2[C@@H]3CC[C@@H](C3)[C@H]2C(=O)N1C[C@@H]1CCCC[C@H]1CN1CCN(CC1)C1=NSC2=CC=CC=C12
7100107	[H][C@@]1(C[C@@]1([H])C(=O)NC1=CC(F)=CC=C1F)C(O)=O
31275	C1COCCO1
446725	[H][C@]1(O)C[C@@]([H])(O[C@]1([H])CO)N1C=C(C2=CC=C(Br)S2)C(=O)NC1=O
46936655	C[C@H](N)C(=O)NS(=O)(=O)OC[C@@H]1O[C@H]([C@H](O)[C@H]1O)N1C=NC2=C1N=CN=C2N
17753849	[H][C@@](O)(CCCCCCNC(=O)C1=CC=C(C=C1)N(C)C)N=O
155448	[H][C@]1(O)[C@]([H])(O)[C@@]([H])(CO)O[C@@]([H])(OCCCCCCCCC)[C@]1([H])O
2083	CC(C)(C)NCC(O)C1=CC(CO)=C(O)C=C1
439825	CCCCCCCC(=O)O[C@@H](CC(O)=O)C[N+](C)(C)C
16741209	[H][C@@](CO\N=C(/CCC(O)=O)C(O)=O)(NC(=O)COC1=CC=CC=C1)C(O)=O
8249	NC(=N)NC(=N)NCCC1=CC=CC=C1
46936732	NC[C@@H]1O[C@H](O[C@H]2[C@H](N)C[C@H](N)[C@@H](O)[C@@H]2O[C@@H]2O[C@@H](CO)[C@H](O)[C@H]2O)[C@@H](N)[C@H](O)[C@H]1O
42890	C[C@@H]1O[C@H](C[C@H](N)[C@@H]1O)O[C@H]1C[C@@](O)(CC2=C1C(O)=C1C(=O)C3=CC=CC=C3C(=O)C1=C2O)C(C)=O
46936600	CCCCCCCC(=O)OC[C@@H]1O[C@@](CO)(O[C@H]2O[C@@H](CO)[C@H](O)[C@@H](O)[C@@H]2O)[C@H](O)[C@H]1O
5289344	N[C@@H](CSCCS(N)(O)O)C(O)=O
5311449	[Cl-].CC(C)OC1=CC=CC(CC(=O)N2CCC[C@](CC[N+]34CCC(CC3)(CC4)C3=CC=CC=C3)(C2)C2=CC(Cl)=C(Cl)C=C2)=C1
4369496	CN1CCN(CC2=CC=C(C=C2)C(=O)NC2=CC=CC(NC3=NC=CC(=N3)C3=CN=CC=C3)=C2)CC1
448725	CC(C)C1=C(OC#CC2CC2)C2=CC(F)=CC=C2NC1=O
446833	[H][C@](C(=O)C1=CC2=CC=CC=C2C=C1)(C1=CC=CC2=CC=CC=C12)P(O)(O)=O
9427	OC[C@H]1O[C@H]([C@H](O)[C@@H]1O)N1C=C(F)C(=O)NC1=O
11138	OC(=O)C1=CC(=CC(=C1)C(O)=O)C(O)=O
4369534	OC(=O)C1=CC=C2C(=C1)N(CC(=O)N1CCOCC1)C(=C2C1CCCCC1)C1=CC=CC=C1
11963565	[H][C@@](COC(=O)CCCC)(COP(O)(O)=O)OC=O
73425378	NCCC[C@H]1NC(=O)[C@@H](CC2=CC=CC=C2)NC(=O)[C@H]([C@@H](O)C)NC(=O)[C@H](NC(=O)[C@H](NC(=O)[C@@H]([C@@H](C)O)NC(=O)[C@@H](CCCN)NC(=O)[C@H](NC(=O)[C@@H](NC(=O)[C@@H](CC(N)=O)NC(=O)\C=C/C=C\CC(C)C)[C@@H](OC(=O)[C@H](NC(=O)[C@H](C)NC(=O)[C@H](CC(C)C)NC(=O)CNC(=O)[C@@H](NC(=O)[C@@H]([C@@H](C)O)NC(=O)[C@@H](NC1=O)C1=CC=C(C=C1)O[C@@H]1O[C@H](CO)[C@@H](O)[C@H](O)[C@@H]1O[C@H]1O[C@H](CO)[C@@H](O)[C@H](O)[C…
11314340	[H][C@@](N)(COC1=CC(=CN=C1)C1=CC=C2NN=C(C)C2=C1)CC1=CC=CC=C1
46936563	O[C@H](COP(O)(O)=O)[C@H](O)[C@H](O)C(O)=O
11987868	CN(C)C1=CC=C(C=C1)C1=C(N=CN=C1N)C#CC1=CC=C(N=C1)N1CCOCC1
6443013	[H][C@](O)(CCCCC)\C=C\C=C/CCCCCCCC(O)=O
2907	ClCCN(CCCl)P1(=O)NCCCO1
46936334	CCCCCCCCCCCCCC(=O)CSCCNC(=O)CCNC(=O)[C@@H](O)C(C)(C)CO[P@](O)(=O)O[P@@](O)(=O)OC[C@@H]1O[C@H]([C@H](O)[C@H]1OP(O)(O)=O)N1C=NC2=C1N=CN=C2N
456468	CCCC[C@@H](N)C(O)=O
46937025	C[C@H]1C2[C@@H](OC1=O)[C@H](O)[C@]13[C@@H]4OC(=O)[C@]21O[C@@H]1OC(=O)[C@H](O)[C@]31[C@@H]([C@H]4O)C(C)(C)C
24800833	[H][C@@]1(C[C@]1(CC1=CC=C(OCC2=CC(C)=NC3=C2C=CC=C3)C=C1)C(=O)OC)C(=O)NO
73356	Cl.Cl.CCOC(CN1CCN(CC(C)C(=O)C2=CC=CC=C2)CC1)C1=CC=CC=C1
5533	ClC1=CC=CC(=C1)N1CCN(CCCN2N=C3C=CC=CN3C2=O)CC1
46937116	O\N=C1\C(=O)N(CC2=C3OCOCC3=CC(F)=C2)C2=CC=C(F)C=C12
448994	[H][C@](O)(COC1=CC=C(NC2=NC=NC(NC3=C(F)C=CC(=C3)C(F)(F)F)=C2)C=C1)CN(C)C
185915	[H][C@](N)(CC1=CC=C2C=CC=CC2=C1)C(O)=O
44263483	[H][C@]1(CO)O[C@@]2(CC(=NO2)C2=CC=CC=C2)[C@]([H])(O)[C@@]([H])(O)[C@]1([H])O
46936989	ONC(=O)[C@@H](O)[C@@H](O)COP(O)(O)=O
11494891	OC(=O)COC(=O)C1=C2C(C(=O)N(CC(O)=O)S2(=O)=O)=C2C=CC=CC2=C1
46937014	CCOC(=O)\C=C\[C@@H](C[C@@H]1CCNC1=O)NC(=O)[C@@H](NC(=O)[C@H](C(C)C)NC(=O)OC(C)(C)C)C1=CC=CC=C1
2681	CCCCCCCCCCCCCCCC[N+](C)(C)C
5287799	[H][C@@](COCC1=CC=CC=C1)(NC(=O)[C@]([H])(CC(C)C)NC(=O)N1CCOCC1)C#N
46936533	C[C@@H](N)[C@H](CCCCCC(O)=O)CC(O)=O
44400012	NCCC(O)(P(O)(O)=O)P(O)(O)=O
16122642	[H][C@@](N)(COC1=CN=CC(=C1)C1=CC2=C(NN=C2C)C=C1)CC1=CC=C(Br)C=C1
5287855	FC1(F)OC2=C(O1)C=C(\C=C1/SC(=O)NC1=O)C=C2
46937060	[H][C@](O)(C\C=C/CCCCC)\C=C\CC(=O)CCCCC(O)=O
9941444	NCCCC[C@@H]1NC(=O)[C@@H](CC2=CNC3=C2C=CC=C3)NC(=O)[C@@H](NC(=O)[C@@H]2C[C@H](CN2C(=O)[C@H](CC2=CC=CC=C2)NC(=O)[C@H](CC2=CC=C(OCC3=CC=CC=C3)C=C2)NC1=O)OC(=O)NCCN)C1=CC=CC=C1
46936230	N[C@@H](O)O[C@H]1CC2=CC=CC=C2C1[C@H]1CN[C@](C[C@@H](O)[C@@H](CC2=CC=CC=C2)NC(=O)O[C@@H]2CCOC2)(CC2=CC=CC=C2)C1=O
1055	CC1=NC=C(COP(O)(O)=O)C(CO)=C1O
54684589	[Mg++].OC1=CC=CC=C1C([O-])=O.OC1=CC=CC=C1C([O-])=O
17754162	N[C@@H](COS(=O)(=O)CC1=CC=CC=C1)C(O)=O
444849	[H][C@](N)(CC1=CC=CC=C1)C(=O)NCCOCCOCCNC(=O)C1=CC=C(C=C1)S(N)(=O)=O
92834	[H][C@@]12CCC(=O)[C@@]1(C)CC[C@]1([H])[C@@]3([H])CCC(=O)C=C3CC[C@@]21[H]
16676	OC(O)C(Cl)(Cl)Cl.C[N+](C)(C)CC([O-])=O
4173	CC1=NC=C(N1CCO)[N+]([O-])=O
5287977	[H][C@](NC(=O)NC1CCCC1)(C(C)C)C(=O)N1CC[C@]([H])(NC(=O)C2CC2)[C@@]1([H])C1(CCC1)C=O
6918296	[H][C@@]1(CC[C@@]2([H])[C@]3([H])CC[C@@]4([H])NC(=O)C=C[C@]4(C)[C@@]3([H])CC[C@]12C)C(=O)NC1=CC(=CC=C1C(F)(F)F)C(F)(F)F
4470573	NC1=NC2=C(CC=N2)C(=O)N1
6438361	Cl.Cl.COC1=CC(OC)=C(\C=C2/CCCN=C2C2=CN=CC=C2)C=C1
45480632	[H][C@@]12C[C@]3([H])O[C@]4([H])C\C=C/[C@]([H])(O)[C@@]([H])(CO)O[C@@]4([H])C=C[C@@]3([H])O[C@@]1([H])[C@]([H])(O)[C@@]1([H])OCC=CC[C@]1([H])O2
445993	[H][C@](N)(CC1=CC=C(O)C=C1)C=O
6540289	CN1N=C(C)C2=C1N(O)C1=C(C=C(Cl)C=C1)C2=O
7478	COC1=CC=C(C=C1)C(O)=O
4499	COC(=O)C1=C(C)NC(C)=C(C1C1=CC=CC=C1[N+]([O-])=O)C(=O)OCC(C)C
37367	CN(C)C(=O)OC1N=C(C2=CC=CC=C2)C2=C(C=CC(Cl)=C2)N(C)C1=O
5572	OC(CCN1CCCCC1)(C1CCCCC1)C1=CC=CC=C1
5288329	OC1=C(Br)C=C(C=C1)C1(OC(=O)C2=C3C(C=CC=C13)=C(Cl)C=C2)C1=CC(Br)=C(O)C=C1
46936618	NCCCN1CCN(CCCNC(=O)C2=CC(O[C@@H]3O[C@H](CO)[C@@H](O)[C@H](O)[C@H]3O)=CC(=C2)[N+]([O-])=O)CC1
5326929	CC1=CC=C(CCC2=C3N=CNC3=CC3=C2N=C(N)NC3=O)C=C1
46936903	N[C@@H](CCC(=O)N[C@H](CSCO)C(=O)NCC(O)=O)C(O)=O
11953884	C[C@H]1OC(OC2CC(O)C(C(O)CC(=O)CC(O)C(O)CCC(O)CC(O)CC(O)CC(=O)OC(C)C(C)C(O)C(C)\C=C\C=C\CC\C=C\C=C\C=C\C=C\2)C(O)=O)[C@@H](O)[C@@H](N)[C@@H]1O
5957	NC1=NC=NC2=C1N=CN2[C@@H]1O[C@H](COP(O)(=O)OP(O)(=O)OP(O)(O)=O)[C@@H](O)[C@H]1O
24856357	NC1=CC=C(C=C1)S(=O)(=O)NC(=O)NCCS
4369579	NC(N)=NC1=CC=CC(=C1)[C@@H](CS)C(O)=O
4369603	C[C@H](O)C[C@@](C)(O)CO
3000926	CC(C)=CCOC1=C(Cl)C=CC(NC(=S)C2=C(C)OC=C2)=C1
3468	CN(C)C1=CC=C(C=C1)C(C1=CC=C(C=C1)N(C)C)=C1C=CC(C=C1)=[N+](C)C
774282	[H][C@@](CC(C)C)(NC(=O)C1=CC=CO1)C(O)=O
216468	NS(=O)(=O)C1=CC=C(C=C1)S(=O)(=O)NC1=CC=CC2=C1NC=C2Cl
6950577	N[C@@H](CC1=CC=CC(O)=C1)C(O)=O
42113	FC(F)OC(F)C(F)(F)F
33166	COC1=NC=CN=C1C(C)C
6194	ClCCN(CCCl)C1=CNC(=O)NC1=O
1082702	C(NC1=CC=CC=C1)C1=CC=CN=C1
3718	CC(C(O)=O)C1=CC=C(C=C1)N1CC2=CC=CC=C2C1=O
3387240	NC(=[NH2+])N1C=NC=N1
1662	CC(O)(CC(O)=O)CC(O)=O
445643	CO[C@@H]1C[C@@H](CC[C@H]1O)\C=C(/C)[C@H]1OC(=O)[C@@H]2CCCCN2C(=O)C(=O)[C@]2(O)O[C@@H]([C@H](C[C@H]2C)OC)[C@H](C[C@@H](C)C\C(C)=C\[C@@H](CC=C)C(=O)C[C@H](O)[C@H]1C)OC
3547	O=S(=O)(N1CCCNCC1)C1=CC=CC2=C1C=CN=C2
3002119	C\C(N(CC1=CN=C(C)NC1=N)C=O)=C(\CCO)SSCC1CCCO1
3943211	CC(=O)NC1=CC=C2OCCOCCOC3=C(OCCOCCOC2=C1)C=CC=C3
5384145	[H]\C(C(=O)OCC)=C1/SC(N2CCCCC2)C(=O)N1C
399618	COC1=CC=C(C=C1)\N=C1\NC(N)=C(S1)C(=O)C1=CC=C(OC)C=C1
6323266	ClC1=C(CN2CCCC2=N)NC(=O)NC1=O
2662	CC1=CC=C(C=C1)C1=CC(=NN1C1=CC=C(C=C1)S(N)(=O)=O)C(F)(F)F
441289	[H][C@@]12C[C@@H]([C@H](OC(C)=O)[C@@]1(C)CC[C@@]1([H])[C@@]2([H])CC[C@@]2([H])C[C@H](OC(C)=O)[C@H](C[C@]12C)[N+]1(C)CCCCC1)[N+]1(C)CCCCC1
446054	[H][C@@](CC1=CC=CC=C1)(NC(N)=O)C(O)=O
4463	CC1=C2NC(=O)C3=C(N=CC=C3)N(C3CC3)C2=NC=C1
4020	OC1(N2CCN=C2C2=CC=CC=C12)C1=CC=C(Cl)C=C1
54688711	CC1=CC(SC2=C(O)C[C@](CCC3=CC=C(O)C=C3)(OC2=O)C2CCCC2)=C(C=C1N)C(C)(C)C
13472	[H][C@@]12CCC(=O)[C@@]1(C)CC[C@@]1([H])[C@@]2([H])CCC2=CC(=O)C=C[C@]12C
2350	OC(=O)CCCN1CCC(CC1)OC(C1=CC=C(Cl)C=C1)C1=CC=CC=N1
387447	CC(C)C[C@H](NC(=O)[C@H](CC1=CC=CC=C1)NC(=O)C1=CN=CC=N1)B(O)O
9817381	[H][C@@]1(O)C(CO)=C[C@@]([H])(NCCCCCCCC)[C@]([H])(O)[C@@]1([H])O
639097	NC1=C(C=NN1C1=CC=C(Cl)C=C1)C#N
3198	ClC1=CC=C(COC(CN2C=CN=C2)C2=C(Cl)C=C(Cl)C=C2)C=C1
2022	NC1=NC(=O)C2=C(N1)N(COCCO)C=N2
115163	[H]C(=N[C@@H]1C(=O)N2[C@@H](C(=O)OCOC(=O)C(C)(C)C)C(C)(C)S[C@]12[H])N1CCCCCC1
545	O[As](O)O
3777900	COCCOC1=NC(N)=NC(C)=C1
6262	NCCC[C@H](N)C(O)=O
100714	NC(C(O)=O)C(O)=O
7057990	NC1=CC=C(C=C1)C(O)=O
447834	[H][C@@](C)(C(O)=O)C1=CC=C(C=C1)C(=O)C1=CC=C(I)S1
4369103	[H][C@]1(O)CN(CC2=CC=CS2)S(=O)(=O)C2=C1C=C(S2)S(N)(=O)=O
44462760	CC(C)(C)C1=NC(=C(S1)C1=NC(N)=NC=C1)C1=C(F)C(NS(=O)(=O)C2=C(F)C=CC=C2F)=CC=C1
11304743	COC(=O)N(C)C1=C(N)N=C(N=C1N)C1=NN(CC2=C(F)C=CC=C2)C2=C1C=CC=N2
44144383	NS(=O)(=O)C1=CC=C2NC(=NC2=C1)C1=CSC=N1
15991535	[H][C@]1(O)C[C@@]([H])(O[C@]1([H])CF)N1C=NC2=C1N=CN=C2N
3034285	CO\C=C(\C(=O)OC)C1=CC=CC=C1OC1=NC=NC(OC2=CC=CC=C2C#N)=C1
5687	COC1=CC2=NC=NC(NC3=CC(O)=CC=C3)=C2C=C1OC
5287739	[H][C@@]1(O)CC2=C3C=CC4=CC=CC5=CC=C(C=C2[C@@]([H])(O)[C@]1([H])O)C3=C45
4725	NC1=NC(=O)C2=C(N1)N(CCC(CO)CO)C=N2
5310939	CCOC(=O)[C@@H](N)CCC(=O)N[C@@H](CSCC1=CC=CC=C1)C(=O)N[C@@H](C(=O)OCC)C1=CC=CC=C1
32170	CCCNC(C)C(O)=NC1=C(SC=C1C)C(=O)OC
25419	OP(O)(=O)C(Cl)(Cl)P(O)(O)=O
24963047	CC(C)(C)NS(=O)(=O)C1=CC=C(C=C1)C1=CC2=C(NN=C2N)C=C1
1510981	CC1=CC=CC(=C1)N1C=NC2=CC(N)=CC=C12
24812718	CC1=CC=C(C=C1C(=O)NC1=CN=C(N)C=C1)C(=O)NCCC1CCCC1
46936628	CC1=CN([C@H]2C[C@@H](O)[C@H](CO[P@](O)(=O)O[P@@](O)(=O)O[P@@](O)(=O)O[P@](O)(=O)O[P@@](O)(=O)OC[C@@H]3O[C@H]([C@H](O)[C@H]3O)N3C=NC4=C3N=CN=C4N)O2)C(=O)NC1=O
46936836	O[C@@H](COP(O)(O)=O)[C@@H](O)C=O
46937129	FC1=CC=C(CCC(=C)C=N)C=C1
3081361	COC1=C(OCC2CCN(C)CC2)C=C2N=CN=C(NC3=C(F)C=C(Br)C=C3)C2=C1
1986	CC(=O)NC1=NN=C(S1)S(N)(=O)=O
4369566	CCC(C(C1=CC=CC=C1)C1=CC=C(OCCN(C)C)C=C1)C1=CC=CC=C1
5288783	O[C@H](\C=C\[C@@H](C)[C@@]1([H])CC[C@@]2([H])\C(CCC[C@]12C)=C\C=C1\C[C@@H](O)C[C@H](O)C1=C)C1CC1
447249	CC(C)(C)C1=C(C[C@H](N)C(O)=O)C(OCP(O)(O)=O)=NO1
84029	[H][C@@]1(C[C@@](C)(OC)[C@@H](O)[C@H](C)O1)O[C@H]1[C@H](C)[C@@H](O[C@]2([H])O[C@H](C)C[C@@H]([C@H]2O)N(C)C)[C@@](C)(C[C@@H](C)C(=O)[C@H](C)[C@@H](O)[C@](C)(O)[C@@H](CC)OC(=O)[C@@H]1C)OC
31477	CC(C)NCC(O)COC1=C(C)C(C)=C(OC(C)=O)C(C)=C1
16122567	[H][C@@](C(=O)NC1=CC=C2C=CC=CC2=C1)(C1=CSC2=C1C=C(Cl)C=C2)P(O)(O)=O
9863407	ClC1=CC=C(C2CS\C(S2)=C(\C#N)N2C=CN=C2)C(Cl)=C1
15606	CCCCCCCCC(=O)OC
46936887	OC[C@@H]1O[C@H](O[P@](O)(=O)O[P@@](O)(=O)OC[C@@H]2O[C@H]([C@H](O)[C@H]2O)N2C=CC(=O)NC2=O)[C@@H](O)[C@H](O)[C@H]1F
7124	OC(=O)C1=NC2=C(C=CC=C2)C=C1
25074887	CC(C)C[C@H](NC(=O)[C@@H](CCCNC(N)=O)NC(=O)[C@H](CC1=CC=C(O)C=C1)NC(=O)[C@H](CO)NC(=O)[C@@H](CC1=CN=CC=C1)NC(=O)[C@@H](CC1=CC=C(Cl)C=C1)NC(=O)[C@@H](CC1=CC2=CC=CC=C2C=C1)NC(C)=O)C(=O)N[C@@H](CCCNC(N)=N)C(=O)N1CCC[C@H]1C(=O)N[C@H](C)C(N)=O
5816	CNC[C@H](O)C1=CC(O)=C(O)C=C1
46937112	OC(=O)C1=C(C=CC1)C(=O)NC1=C(F)C(F)=C(C(F)=C1F)C1=CC(OC(F)(F)F)=CC=C1
11957417	[H][C@](C)(OC1=C(SC(=C1)N1C=NC2=CC(OC)=C(OC)C=C12)C(N)=O)C1=CC=CC=C1Cl
5281855	OC1=CC2=C3C(OC(=O)C4=CC(O)=C(O)C(OC2=O)=C34)=C1O
26248652	N[C@@H](CCNC(=N)NO)C(O)=O
445843	NC(=[NH2+])C1=CC2=C(NC(=C2)C2=CC=CC(=C2O)C2=CC=CC=C2)C=C1Cl
46936784	NC1=NC=NC2=C1N=CN2[C@@H]1O[C@@H](CO[P@](O)(=O)O[P@@](O)(=O)C[P@](O)(=O)OP(O)(O)=O)[C@H](O)[C@H]1O
5326977	CSC1=NC2=C(N1)C(Br)=C(Br)C(Br)=C2Br
440552	CC(=O)N[C@H]1[C@H](O)O[C@H](CO)[C@H](O)[C@@H]1O
25295	CN(C)CCN(CC1=CC=C(Cl)C=C1)C1=CC=CC=N1
444732	ONC(=O)\C=C\C(\C)=C\[C@](C)([H])C(=O)C1=CC=C(N(C)C)C=C1
448660	CCC1=C(C(=O)C2=CC(Br)=C(O)C(Br)=C2)C2=C(O1)C=C(C=C2)S(=O)(=O)N(C)C
449127	CSC1=NN=C(N1)C1=CC=C(Cl)C=C1
16122632	[H][C@](N)(C1=CC=CC=C1)C1=CC=C(C=C1)C1=C2N=CNC2=NC=N1
5717	COC1=C(CC2=CN(C)C3=C2C=C(NC(=O)OC2CCCC2)C=C3)C=CC(=C1)C(=O)NS(=O)(=O)C1=CC=CC=C1C
11538992	CC#CCOC1=CC=C(C=C1)S(=O)(=O)CCCS
74190	CCOP(O)(O)=O
176407	NC1=NC(NCCC2=CC=C(O)C=C2)=NC2=NC(=NN12)C1=CC=CO1
235905	[H][C@@]12CC[C@@](O)(CC=C)[C@@]1(C)CC[C@]1([H])[C@@]3([H])CCCC=C3CC[C@@]21[H]
4369172	NS(=O)(=O)C1=CC2=C(S1)S(=O)(=O)N(C(CN1CCOCC1)=C2)C1=CC(O)=CC=C1
24851688	[H][C@@]1(C#N)C2=C(N(C)C3=C(Cl)C(Cl)=CC=C23)C(=O)NC11CCN(C)CC1
409315	CC(=O)C(N)CC1=CC=CC=C1
46936240	C[C@H]1C[C@H](N[C@@H]1C(O)=O)N(C)O
1491	OC(=O)C1=CC=C(O)C=C1O
4634231	OC1=CC=CC2=C1C(=O)C1=C(O)C=CC(=C1C2=O)[N+]([O-])=O
7558	CNC(C)CC1CCCCC1
5215	NC1=CC=C(C=C1)S(=O)(=O)NC1=NC=CC=N1
46936482	CC(=O)N[C@H]1[C@H](O)[C@@H](O)[C@H](CO)O[C@H]1O[C@H]1[C@H](O)[C@@H](NC(C)=O)[C@H](OC2=CC=C3C(C)=CC(=O)OC3=C2)O[C@H]1CO
3869	CC(CCC1=CC=CC=C1)NCC(O)C1=CC(C(N)=O)=C(O)C=C1
447765	C[C@H](O)C(C)=O
24812721	COCCNC1=CC(=CC=C1C(N)=O)N1C2=C(C3=CC=CC=C13)C(=O)CCC2
6918545	[Na+].[Na+].[Na+].[Na+].COC1=CC(\C=C/C2=C(OP([O-])([O-])=O)C(OP([O-])([O-])=O)=C(OC)C=C2)=CC(OC)=C1OC
5288259	[H][C@@](CCCC)(NC(=O)OCC1(CC2=CC=C(F)C=C2)CCC1)C(=O)C(=O)NC1=CC=NN1
62307	CC(CC1=CC=CC=C1)N1CCC(CC1)N(C(C)=O)C1=CC=CC=C1
9926933	NS(=O)(=O)C1=CC=C(NC(=O)C2=NNC3=C2C=CC=C3)C=C1
11987832	CC(C)(NC(=O)C1=CC=C2C(=C1)N1CCOC3=C(C=CC=C3)C1=C2C1CCCCC1)C(O)=O
16122554	OC(CC1=CC=CC(=C1)C1=CC=C(C=C1)C1=CC=CC=C1)(P(O)(O)=O)P(O)(O)=O
5281	CCCCCCCCCCCCCCCCCC(O)=O
5326926	[H][C@]1(CO[C@]2([H])[C@]([H])(CO[C@]12[H])OC1=CC=C(C=C1)C(N)=N)OC1=CC=C(C=C1)C(N)=N
5287737	[H][C@](C)(NC=O)NC(=O)[C@]([H])(C)NC(=O)OC(C)(C)C
4107	COC1=CC=CC=C1OCC(O)COC(N)=O
79689	OCCOCCOCCOCCOCCOCCOCCOCCOCCOCCO
101369	CC1=CC=CC(C)=C1OCC(O)=O
449156	NC(=O)[C@H]1C[C@]2(NC(=O)NC2=O)C2=CC(F)=CC=C2O1
439213	N[C@H]1C(O)O[C@H](CO)[C@@H](O)[C@@H]1O
37768	NCC[C@H](O)C(=O)N[C@@H]1C[C@H](N)[C@@H](O[C@H]2O[C@H](CN)[C@@H](O)[C@H](O)[C@H]2O)[C@H](O)[C@H]1O[C@H]1O[C@H](CO)[C@@H](O)[C@H](N)[C@H]1O
31862	NC1(CCCCC1)C1=CC=CC=C1
5287495	OC(=O)C1=CC(=CC=C1O)C1=C(Cl)C=C(Cl)C=C1
15541	[H][C@@]12O[C@H](C)CC(=O)[C@]1(O)O[C@]1([H])[C@@H](NC)[C@@H](O)[C@@H](NC)[C@H](O)[C@@]1([H])O2
149096	C[C@H]1COC2=C3N1C=C(C(O)=O)C(=O)C3=CC(F)=C2N1CCN(C)CC1
5095	CCCN(CCC)CCC1=C2CC(=O)NC2=CC=C1
24779724	CN1C=C(C=N1)C1=NN2C(SC3=CC=C4N=CC=CC4=C3)=NN=C2C=C1
5494440	CC(C)C[C@H](NS(=O)(=O)CC1=CC=CC=C1)C(=O)N1CCC[C@H]1C(=O)NCCCCN=C(N)N
5459319	CC(C)[C@H]1OC(=O)C2=CCCN2C(=O)C2=COC(=N2)CC(=O)C[C@H](O)\C=C(/C)\C=C\CNC(=O)\C=C\[C@H]1C
9543472	NC(=N)NC(=N)SCC1=CC=CC(=C1)C(F)(F)F
46936255	CC(=O)N[C@@H](CC1=CC=C(OCC(O)=O)C(=C1)P(O)(O)=O)C(=O)N[C@@H]1CCCCN(CC2=CC=C(C=C2)C2=CC=CC=C2)C1=O
6323454	[H][C@]12CC(=O)O[C@]1([H])C1=C(C(=O)C3=C(C=CC=C3O)C1=O)[C@]([H])(C)O2
446239	NS(=O)(=O)C1=CC=C(C=C1)C(=O)NCC1=CC(F)=CC=C1F
2726	CN(C)CCCN1C2=CC=CC=C2SC2=C1C=C(Cl)C=C2
3563	FC1=CC=CC=C1C12OCCN1CC(=O)NC1=C2C=C(Br)C=C1
7060565	CNCC1=CC=CC=C1C1=CC=CS1
656952	OC1=CC=C(C=C1)C1=CC2=C(O1)C(=CC(O)=C2)C#N
10257	CN(C)CCC1=CNC2=C1C=C(O)C=C2
11979	CC1=CC2=C(C=C1)N=CN2
4873	[Cl-].[K+]
16070039	OC(=O)C1=CC=C(NC(=O)NC(=O)C2=CC(F)=C(F)C=C2Cl)C(OC(F)(F)F)=C1
11333	OC[C@H]1O[C@](O)(CO)[C@@H](O)[C@@H]1O[C@@H]1O[C@H](CO)[C@H](O)[C@H](O)[C@H]1O
4601	CN(C)CCOC(C1=CC=CC=C1)C1=CC=CC=C1C
134601	COC(=O)[C@H](CC1=CC=CC=C1)NC(=O)[C@@H](N)CC(O)=O
46936612	NC1=NC=NC2=C1N=CN2[C@H]1C[C@@H](O)[C@H](CO[P@@](O)(=O)O[P@](O)(=O)OP(O)(O)=O)O1
688357	N[C@@H](CC1=CNC2=C1C=C(F)C=C2)C(O)=O
46936745	COC(=O)[C@H]1CCCC[C@@H]1S(=O)(=O)NC(=O)N(C)C1=NC(C)=NC(OC)=N1
46936681	CCC(O)(CC)CCCO[C@@H](C)[C@H]1CC[C@@H]2\C(CCC[C@@]12C)=C/C=C1/C[C@H](O)C[C@@H](O)C1=C
448903	[H][C@](CO)(CCN1C=CC2=C1C=C(NC(=O)CCC1=CC=CC=C1)C=C2)N1C=NC(=C1)C(N)=O
46937145	[H][C@](O)(CCC(O)=O)NC1=CC=C(C=C1)N1C(=O)CCC1=O
445576	CC1(C)CCC(C)(C)C2=CC(=CC=C12)C(=O)\C=C\C1=CC=C(C=C1)C(O)=O
9543521	CCOC1=NC(=CC=C1C#N)C(=O)NCC1=CC(OC)=CC=C1OC
448055	[H][C@]1(CNC(=O)C1)C1=CC(OC2CCCC2)=C(OC)C=C1
1952	C[Se]CC([O-])=O
9998128	CC1=CC=CC(=N1)C1=NC(NC2=CC=C3NN=CC3=C2)=C2C=CC=CC2=N1
5288172	C[C@]12CC[C@H]3[C@@H](CC[C@H]4CC(=O)CC[C@H]34)[C@@H]1CCC2=O
445732	NC1=NC2=C(N(CCNC(CO)CO)C=N2)C(=O)N1
5723	COC1=C(OC(F)F)C=CC(=C1)C1=NNC(=O)C=C1
9865442	[H][C@@]12CC[C@](O)(C(=O)OCCl)[C@@]1(C)C[C@H](O)[C@@]1([H])[C@@]2([H])CCC2=CC(=O)C=C[C@]12C
2179	COC1=C(NC2=C3C=CC=CC3=NC3=CC=CC=C23)C=CC(NS(C)(=O)=O)=C1
3038522	COC1=C(OCCCN2CCCCC2)C=C2N=CN=C(N3CCN(CC3)C(=O)NC3=CC=C(OC(C)C)C=C3)C2=C1
46936685	NC(=O)C1=CC=C[N+](=C1)[C@@H]1O[C@@H](CO[P@]([O-])(=O)O[P@@](O)(=O)OC[C@@H]2O[C@H]([C@H](OP(O)(O)=O)[C@H]2O)N2C=NC3=C2N=CN=C3N)[C@H](O)[C@H]1O
447358	CN(C)CCO[P@](O)(=O)OP(O)(O)=O
159269	CC1=CN([C@@H]2C[C@@H](O)[C@H](CO)O2)C(=O)NC1=O
385	OC(=O)CCCCCC(O)=O
4999	FC1=CC=CC=C1C1=NCC(=S)N(CC(F)(F)F)C2=C1C=C(Cl)C=C2
4369343	[H][C@@](C)(NC)C(=O)N[C@]([H])(C(=O)N1CCC[C@@]1([H])C(=O)N[C@]1([H])CCCC2=C1C=CC=C2)C(C)(C)C
2576	CCCC(C)(COC(N)=O)COC(=O)NC(C)C
6438982	OCCCO[C@H]1[C@@H](O)C\C(=C\C=C2/CCC[C@]3(C)[C@]([H])(CC[C@@]23[H])[C@H](C)CCCC(O)(C)C)C(=C)[C@@H]1O
314123	C1C2=C(C=CC=C2)C2=NNC(=C12)C1=CC=NC=C1
2678	OC(=O)COCCN1CCN(CC1)C(C1=CC=CC=C1)C1=CC=C(Cl)C=C1
446904	[H][C@]12CS[C@@]([H])(CCCCCC(O)=O)[C@@]1([H])NC(=O)N2
6918430	[H][C@]12SCC(\C=C3/CCN([C@@H]4CCNC4)C3=O)=C(N1C(=O)[C@H]2NC(=O)C(\N=O)=C1\NSC(N)=N1)C(O)=O
16051924	OCCS(O)(=O)=O.OCCS(O)(=O)=O.NC(N)=C1C=CC(=C\C=C2\C=CC(=CC2=O)C(N)=N)C=C1
5289386	[H][C@@]1(NC(=O)CC2=CC=CC=C2)C(=O)[N@]2[C@]1([H])[S@@]([H])(O)C(C)(C)[C@]2([H])C(O)=O
62528	CCN(CC)CCN1C(CC2=CC=C(Cl)C=C2)=NC2=C1C=CC(=C2)[N+]([O-])=O
44387838	OC[C@@H]1NC[C@@H](O)[C@H](O)[C@H]1O
3950	ClCCN(N=O)C(=O)NC1CCCCC1
17754128	[H][C@](N)(CSSCCC)C=O
54675858	COC1=CC(=CC=C1O)C([O-])=O
161166	N[C@@H](CC(=O)C1=CC=CC=C1N)C(O)=O
46936229	NCC[C@@H](NC(=O)[C@@H](N)CCCNC(=N)N[N+]([O-])=O)C(N)=O
5171	FC1=CC=C(C=C1)C1=C(N(CC2CC2)C=N1)C1=CC=NC=C1
27447	[H][C@]12SCC(C)=C(N1C(=O)[C@H]2NC(=O)[C@H](N)C1=CC=CC=C1)C(O)=O
6602345	C[C@@]1(OC[C@H]2O[C@@H](O[C@H]3[C@H](O)[C@@H](O)[C@H](O)O[C@@H]3C(O)=O)[C@@H](O)[C@@H](O)[C@@H]2O1)C(O)=O
5327159	OC(=O)C1=CC=C(C=C1)C1=C(F)C=CC=C1F
31315	OC1=CC=C(C=C1)C1(C(=O)NC2=CC=CC=C12)C1=CC=C(O)C=C1
24741805	CC1=NC2=C(N1)C=C1C(=O)NC(N)=NC1=C2
449003	CN1C=CN=C1SC1=CC(C(=O)NC2=NC=CS2)=C(N)C=C1F
439533	O[C@@H]1[C@H](OC2=CC(O)=CC(O)=C2C1=O)C1=CC=C(O)C(O)=C1
5276520	CCCCCCC(O)(P(O)(O)=O)P(O)(O)=O
657024	OC[C@@H](O)[C@H](O)[C@@H](O)CN1C(=O)N(CCCOP(O)(O)=O)C2=C1NC(=O)NC2=O
17748441	NC1=NC=CC(OC2=C(F)C=C(NC(=O)NC(=O)CC3=CC=C(F)C=C3)C=C2)=C1
9838022	CC[C@H]([C@@H](C)CN(C)C)C1=CC(O)=CC=C1
3151	ClC1=CC2=C(C=C1)N(C1CCN(CCCN3C(=O)NC4=CC=CC=C34)CC1)C(=O)N2
10062718	OC1=CC(=CC=C1)C1=CC(=O)NS1(=O)=O
642409	[H][C@@](O)(CCCl)C1=CC=CC=C1
17754220	N[C@@H](CSCC(N)=O)C(O)=O
2725	CN(C)CCC(C1=CC=C(Cl)C=C1)C1=CC=CC=N1
16046126	[H][C@]12CN(CCN3NC4=C(C=CC=C4C3=O)C3=NC4=C(NC3=O)C=CC=C4O1)[C@]([H])(C)C2
24995524	ClC1=CC=CC(NC(=O)NC2=NC=C(CCNC3=NC=NC4=C3SC=C4)S2)=C1
13847	CCOCCOCCOC
22820300	O[C@H](COP(O)(O)=O)[C@H](O)[C@H](O)[C@@H](O)C(O)=O
4004	CCOC(=O)CC(SP(=S)(OC)OC)C(=O)OCC
8078	C1CCCCC1
5983	[H][C@]12N(C)CC[C@@]1(C)C1=C(C=CC(OC(=O)NC)=C1)N2C
6287	CC(C)[C@H](N)C(O)=O
3033053	[H][C@@]12CC3=CC=C(O)C=C3[C@@](C)(CCCCC1)[C@H]2N
11957457	[H][C@@]12CC[C@H](O)[C@@]1(C)CC[C@@]1([H])[C@@]2([H])CCC2C[C@H](O)CC[C@]12C
499953	[H][C@]12[C@]3([H])C=C(CO)C[C@]4(O)C(=O)C(C)=C[C@@]4([H])[C@@]3(O)[C@]([H])(C)[C@@]([H])(O)[C@@]1(OC(C)=O)C2(C)C
16211978	O=[Fe].O=[Fe]O[Fe]=O
6451164	CC1=CC(\C=C\C#N)=CC(C)=C1NC1=CC=NC(NC2=CC=C(C=C2)C#N)=N1
444703	CC1=CC(=CC=C1)[C@]12SCCN1C(=O)C1=CC=CC=C21
1030	CC(O)CO
3000226	O[C@@H]1CC[C@@]2(C)[C@@]([H])(CC[C@@]3(C)[C@@]2([H])[C@H](O)C[C@@]2([H])\C([C@@H](OC(=O)C)C[C@]32C)=C(/CCC=C(C)C)C(O)=O)[C@@H]1C
447725	FC1=CC=C(C(F)=C1)C1=CC(=CC2=C1CCC(=O)N2C1=C(Cl)C=CC=C1Cl)C1CCNCC1
44422489	CC1=CC=CC(C)=C1NC1=NC=C(N2C=NC=C12)C1=CC=CC=C1
46936940	C[C@H](NC(=O)CNC(=O)[C@@H](NC(N)=N)C1CCCCC1)C(=O)NCCCS
5288850	[H][C@@]1(COC2=CC=CC=C2)CCCN1S(=O)(=O)C1=CC2=C(C=C1)N(C)C(=O)C2=O
208898	CCCCN(CCCC)CCCOC1=CC=C(C=C1)C(=O)C1=C(CCCC)OC2=C1C=C(NS(C)(=O)=O)C=C2
29327	CN(N=O)C(=O)N[C@H]1[C@@H](O)O[C@H](CO)[C@@H](O)[C@@H]1O
9549217	[H][C@]1(CO)CC2=CC=C(C=C2CN1)S(=O)(=O)NC1=CC=C(Cl)C=C1
1125	CC(O)C(O)C1CNC2=C(N1)C(=O)N=C(N)N2
45268539	O\N=C1/C(=O)N(CC2=C3OCOCC3=CC(F)=C2)C2=CC=CC(\C=C\C3=CC=CC=C3)=C12
5288018	CN1CCN(CC1)NC(=O)NC1=CC=CC2=C1C(=O)C1=C(NN=C21)C1=C(C)N=C(C)S1
446505	OCCC1CCN(CC1)[C@@]1(C(=O)NC(O)=NC1=O)C1=CC=CC=C1
444599	CC(C)[C@@H](N)C(=O)NO
9933197	ONC(=O)C1(CCOCC1)S(=O)(=O)C1=CC=C(OC2=CC=C(C=C2)C(F)(F)F)C=C1
46937075	[H][C@@](CCCNC(C)=N)(NC(=O)C1=CC=CC=C1)C(N)=O
36523	CC(C)CC(NC(=O)CNC(=O)C(CC1=CC=C(O)C=C1)NC(=O)C(CO)NC(=O)C(CC1=CNC2=CC=CC=C12)NC(=O)C(CC1=CN=CN1)NC(=O)C1CCC(=O)N1)C(=O)NC(CCCN=C(N)N)C(=O)N1CCCC1C(=O)NCC(N)=O
5462340	CC(C)(C)S(=O)(=O)C[C@H](CC1=CC=CC=C1)C(=O)N[C@@H](CC1=CN=CN1)C(=O)N[C@H](CC1CCCCC1)[C@H](O)[C@H](O)C1CC1
46936770	C[C@@H](O)[C@@H](N)C1=NC=CS1
5761	[H][C@@]12CC3=CNC4=CC=CC(=C34)C1=C[C@H](CN2C)C(=O)N(CC)CC
11861988	[NH3+][C@@H]1C[C@H]1C1=CC=CC=C1
40469135	[H][C@]1(OC(=C[C@H](N=C(N)N)[C@H]1NC(C)=O)C(O)=O)[C@H](O)[C@H](O)CO
181976	OC(CC(O)=O)CC(O)=O
5327109	ClC1=CC=C(COCCNCCNS(=O)(=O)C2=CC=CC3=CN=CC=C23)C=C1
4528	CN1CC(C2=CC=CC=C2)C2=C(C1)C(N)=CC=C2
4565	ClC1=CC=CC(NC2=NC(OCC3CCCCC3)=C3NC=NC3=N2)=C1
11701820	NC1=NC=CC=C1NCC1=CC=CC(=C1)C1=CN=CC=C1
213023	CCCCCCOC(=O)N=C(N)C1=CC=C(NCC2=NC3=C(C=CC(=C3)C(=O)N(CCC(=O)OCC)C3=CC=CC=N3)N2C)C=C1
46937004	CC(=O)N[C@@]1(O[C@@H](CO)[C@H](O)[C@@H](O)[C@@H]1O)C(N)=O
46936549	O[C@H](CNCP(O)(O)=O)[C@H](O)[C@@H](O)[C@H](O)COP(O)(O)=O
8914	CCCCCCCCCO
46936859	C[C@H](NC(=O)[C@@H](CC1=CC=C(OCC(O)=O)C(=C1)P(O)(O)=O)NC(C)=O)C1=CC=C(OCC2CCCCC2)C(=C1)C(N)=O
3948	CCN1C=C(C(O)=O)C(=O)C2=CC(F)=C(N3CCNC(C)C3)C(F)=C12
5311325	F[Al](F)(F)[F-]
5289221	[H][C@]1(C(O)=O)[C@]([H])(C(=O)NC)[C@]1([H])C1=CC=C(OP(O)(O)=O)C=C1
46937152	[H][C@]12C=CCC=C1C=CC1=CC(O)=CC=C1N2CC1=NC2=C(N)N=C(N)N=C2N=C1
448751	[NH3+]CCC1=CC=CC=C1
6852124	CNCC(=O)C1=NN=C(O1)C(C)(C)C
54688261	[H][C@@](CC(C)=O)(C1=CC=CC=C1)C1=C(O)C2=CC=CC=C2OC1=O
449392	OC[C@H]1O[C@H](C[C@@H]1OP(O)(O)=O)N1C=CC(=O)NC1=O
46937031	CCN1C2=C(F)C=CC(F)=C2C(N)=NC11CCN(CC1)C(=O)C1=CN=C(CC1)C#N
5289214	CCCS(=O)(=O)N[C@H]([C@H](C)O)C(=O)N[C@@H](CCSC)C(=O)NCC1=CC=C(C=C1)C(N)=N
17754142	C[C@@H](NC(=O)[C@@H](C)NC(=O)CCCC[C@@H](NC(=O)C[NH3+])C([O-])=O)C(O)=O
5287525	CC1=NC(=CC=C1)C1=NN2CCCC2=C1C1=CC=C(F)C=C1
24864079	FC1=CC=C(NC(=O)C2=NNC=C2NC(=O)C2=C(F)C=CC=C2F)C=C1
439771	[NH3+][C@H](CCl)C([O-])=O
46936571	O[C@H]1[C@H](COP(O)(O)=O)O[C@H]([C@@H]1O)N1C=NC2=C1C=CC=C2
124434	O[C@H]1[C@H]2CC[C@](O)(N2)[C@@H](O)[C@@H]1O
47319	COC1=C(OC)C=C(CC2C3=CC(OC)=C(OC)C=C3CC[N+]2(C)CCC(=O)OCCCCCOC(=O)CC[N+]2(C)CCC3=CC(OC)=C(OC)C=C3C2CC2=CC(OC)=C(OC)C=C2)C=C1
3744	OC(=O)CCC1=CNC2=CC=CC=C12
6336819	NC1=NC=NC2=C1N=CN2[C@@H]1O[C@@H](CO[P@](O)(=O)O[P@@](O)(=O)OC[C@@H]2O[C@H]([C@H](O)[C@H]2O)[N+]2=CC=CC(=C2)C(O)=O)[C@H](O)[C@H]1O
119202	[H][C@@]1(CC[C@@]2([H])[C@]3([H])CCC4=CC(=O)CC[C@]4(C)[C@@]3([H])CC[C@]12C)OC(=O)CCC(O)=O
446980	[H][C@]1(C)CC[C@]([H])(C(C)C)[C@]([H])(C1)O[P@](O)(=O)CCCCCC
259994	C[C@@H](O)CO
5494385	[H][C@](N)(CC(=O)N1CC2=CC=CC=C2C[C@@]1([H])C(N)=O)CC1=CC=CC=C1F
1475	OB(O)C1=CC(NS(=O)(=O)C2=CC(=CS2)S(=O)(=O)C2=CC=CC=C2)=CC=C1
2905	CN(C)CCOC(=O)C(C1=CC=CC=C1)C1(O)CCCC1
6338594	C[N+]1=CN([C@@H]2O[C@@H](CO[P@](O)(=O)O[P@@](O)(=O)OP(O)(O)=O)[C@H](O)[C@H]2O)C2=C1C(=O)NC(N)=N2
54677972	CN1C(C(=O)N=C2NOC(C)=C2)=C(O)C2=CC=CC=C2S1(=O)=O
6914661	CC1=NC(=NO1)C(CC1=CC=CC=C1)(CC1=CC=C(NS(O)(=O)=O)C=C1)C1=NOC(C)=N1
5826	C[C@H](N)CC1=CC=CC=C1
4293	NS(=O)(=O)C1=CC=C(S1)S(=O)(=O)NCC1=CC=CS1
115015	N[C@@H](CSS(O)(=O)=O)C(O)=O
11267350	[H][C@@]1(CC2=CC=C(O)C=C2)NC(=O)[C@]([H])(CC2=CC=C(O)C=C2)NC1=O
148211	[H][C@@]12CCCC3=C1C(=CC=C3)C(=O)N(C2)[C@@H]1CN2CCC1CC2
2724877	CC[C@@](C)(N)C(O)=O
16750059	[H][C@]1(N)CN(C[C@]1([H])C1=CC(F)=C(F)C=C1F)C1=CC(=NC=N1)C1=CC(=CC=C1)S(C)(=O)=O
66184	CN1C2=C(C=C(C)C(C)=C2)N=C2C(=O)NC(=O)N=C12
2315	NS(=O)(=O)C1=CC2=C(NC(CC3=CC=CC=C3)NS2(=O)=O)C=C1C(F)(F)F
92249	CC1=CC(=O)OC2=C1C=CC(N)=C2
6398520	[H][C@@](C)(NC(=O)[C@]([H])(CCCNC(N)N)NC(=O)OCC1=CC=CC=C1)C(C)=O
164739	C[C@H](N)[C@H](O)C1=CC(O)=C(O)C=C1
2765355	NC1=NC=CC(=N1)C1=CC2=C(ON=C2C=C1)C1=CC=C(Cl)C=C1
5360696	[H][C@@]12CCCC[C@@]11CCN(C)[C@@H]2CC2=C1C=C(OC)C=C2
4768	CC(COC1=CC=CC=C1)N(CCCl)CC1=CC=CC=C1
11041133	O[C@H]1CN2C=CN=C2[C@@H](O)[C@@H]1O
76313	OC(=O)COC1=CC=CC2=CC=CC=C12
11767258	N[C@H](CCC(=O)N[C@H](CSSC[C@@H](NC(=O)CC[C@@H](N)C(O)=O)C(=O)NCC(O)=O)C(=O)NCC(O)=O)C(O)=O
6857724	[H][C@]12C[C@]3([H])O[C@@]1(C)C[C@@]1(C2)C=CC(=O)[C@@](C)(CCC(=O)NC2=C(O)C(=CC=C2O)C(O)=O)[C@]31[H]
15991559	[H][C@@]1(C[C@](CC(C)C)(N(C(=O)C2=CC=C(C=C2)C(C)(C)C)[C@@]1([H])C1=NC=CS1)C(O)=O)C(O)=O
347402	CCCCCCCNC=O
445940	CC(C)C(=O)COC1=NC(N)=NC2=C1NC=N2
25058136	OCCCCC(CCO)CCCCO
263	CCCCO
5326870	FC1=CC(=CC(=C1)C(=O)NC1=CC=C2NC=CC2=C1)N1CCOCC1
6324623	NC1=NC2=C(N=CN2[C@@H]2O[C@@H](CO[P@](O)(=O)O[P@@](O)(=O)OP(O)(O)=S)[C@H](O)[C@H]2O)C(=O)N1
6227	OC(=O)CBr
11560224	FC(F)(F)CN(CC(F)(F)F)C1=CC2=C(NC(=O)C=C2C(F)(F)F)C=C1
5587	CN(C)CCN(CC1=CC=CC=C1)C1=CC=CC=N1
2187	CC(C)(C#N)C1=CC(=CC(CN2C=NC=N2)=C1)C(C)(C)C#N
24901723	CNS(=O)(=O)C1=CC=C(NC2=NC(=CC=N2)C2=CN=C(C)N2C2CC2)C=C1
6102852	[Gd+3].OC[C@@H](O)[C@@H](CO)N1CCN(CC([O-])=O)CCN(CC([O-])=O)CCN(CC([O-])=O)CC1
5288616	CN1CCN(CCN2C=NC3=C(NC4CCCCC4)N=C(N=C23)C#N)CC1
1130	CC1=C(CCO)SC=[N+]1CC1=CN=C(C)N=C1N
46936823	NC(=S)C1=CC=C[N+](=C1)[C@@H]1O[C@@H](CO[P@]([O-])(=O)O[P@@](O)(=O)OC[C@@H]2O[C@H]([C@H](O)[C@H]2O)N2C=NC3=C2N=CN=C3N)[C@H](O)[C@H]1O
54676715	CCCCCCCCCCC1=C(O)C(=O)NC1=O
188350	[H][C@]1(CSC)O[C@@]([H])(N2C=CC3=C(N)N=CN=C23)[C@]([H])(O)[C@]1([H])O
5320	CC(=O)NS(=O)(=O)C1=CC=C(N)C=C1
5287541	NS(=O)(=O)OC1=CC=C2C3=C(CCCCC3)C(=O)OC2=C1
445383	ClC1=CC2=C(NC(=C2)C(=O)NCCOCCOCCNC(=O)C2=CC3=C(N2)C=CC(Cl)=C3)C=C1
91867	OCC1=CC=C(F)C=C1F
10308106	CCCCCCC#CC1=CC=CC=C1\C=C\C(O)=O
5287587	N[C@@H](CCCO)C(O)=O
165580	NC[C@@H]1O[C@H](O[C@@H]2[C@@H](CO)O[C@@H](O[C@@H]3[C@@H](O)[C@H](N)C[C@H](N)[C@H]3O[C@H]3O[C@H](CO)[C@@H](O)[C@H](O)[C@H]3N)[C@@H]2O)[C@H](N)[C@@H](O)[C@@H]1O
19347555	OC(=O)CCCCCCCC(O)=O
25163987	[H][C@@](O)(CO)CONC(=O)C1=CC=C(F)C(F)=C1NC1=CC=C(I)C=C1Cl
62156	CCC(=O)N(C1=CC=CC=C1)C1(CCN(CCC2=CC=CC=C2)CC1)C(=O)OC
447998	[H][C@]1(SCC(=NC=C1C(O)=O)C(O)=O)C1=CN2C(SC3=C2CCC3)=N1
2484	CN(CC1=CC=C(C=C1)C(C)(C)C)CC1=CC=CC2=CC=CC=C12
9994897	OC1=CC=C(CCNC(=O)\C=C\C2=CC=C(O)C(O)=C2)C=C1
221493	[H][C@@](C)(CCC(O)=O)[C@@]1([H])CC[C@@]2([H])[C@]3([H])[C@]([H])(O)C[C@]4([H])C[C@]([H])(O)CC[C@]4(C)[C@@]3([H])C[C@]([H])(O)[C@]12C
6578	CCC(N)=O
10062713	[H][C@@](CCCC)(NC(=O)O[C@]([H])(CC1=CC=CC=C1)C(C)C)C=O
54715129	OC1=CC=C(\C=C(/F)C([O-])=O)C=C1
5313335	CCCCCCCCCCCCCCCCCC(=O)OC[C@@H](CO[P@@](O)(=O)OCC[N+](C)(C)C)OC(=O)CCCCCCCCCCCCCCCCC
4740	CN1C=NC2=C1C(=O)N(CCCCC(C)=O)C(=O)N2C
25076	N[C@@H](C[SeH])C(O)=O
5288320	N#CC1=NC=CC(=C1)C1=NNC(=N1)C1=CC=NC=C1
53479585	[H][C@@](COC(=O)CCCCCCCCCCCCCC)(COP(O)(=O)OCCN)O\C=C/CCCCCCCC\C=C/CCCCCC
167	C1CN=C2N=CN=CC2=N1
9543899	[H][C@](CO)(COC(=O)CCCCCCC\C=C/C\C=C/CCCCC)OC(=O)CC\C=C/C\C=C/C\C=C/C\C=C/C\C=C/C\C=C/CC
53480185	CCCCCCCC\C=C/C\C=C/C\C=C/CCCC(=O)O[C@]([H])(COC(=O)CCCCCCC\C=C/C\C=C/CCCCC)COP(O)(=O)O[C@H]1C(O)C(O)C(O)[C@@H](OP(=O)(O)O)C1O
53480265	CCCCCCCCCCCCCCCCCC(=O)O[C@]([H])(COC(=O)CCCCCCCCC\C=C/CCCCCC)COP(O)(=O)O[C@H]1C(O)C(O)C(OP(=O)(O)O)[C@@H](OP(=O)(O)O)C1O
13241205	[H][C@@]12CC[C@](C)(O)[C@@]1(C)CC[C@@]1([H])[C@@]2([H])C[C@@H](O)C2=CC(=O)C=C[C@]12C
187924	CSCCCCCCCC#N
75515	CCCCCC(=O)SC
98009	CCCC(O)C(O)=O
520423	C1SCSSCS1
68037237	CC\C(=C(/C1=CC=C(O)C=C1)C1=CC=C(OCCN)C=C1)C1=CC=CC=C1
60985	CC(CCOC(=O)C(C)C)CCC=C(C)C
74976976	COC1=CC(\C=C\C(=O)OC2C(OC3C(OC4=C([O+]=C5C=C(O)C=C(OC6OC(CO)C(O)C(O)C6O)C5=C4)C4=CC(O)=C(O)C=C4)OC(COC(=O)\C=C\C4=CC=C(O)C=C4)C(O)C3O)OC(CO)C(O)C2O)=CC(OC)=C1O
21319	[H][C@]12SC(C)(C)[C@@H](N1C(=O)[C@H]2NC(=O)C1=C(C)ON=C1C1=C(F)C=CC=C1Cl)C(O)=O
1050	CC1=C(O)C(C=O)=C(CO)C=N1
75815	S=C=NCCCC1=CC=CC=C1
8582	O[C@@H]1[C@@H](COP(O)(O)=O)O[C@H]([C@@H]1O)N1C=NC2=C1N=CNC2=O
526176	O1C=CC=C1C1=CC=CS1
14413719	COC(=O)\C=C\C(\C)=C\C=C\C(\C)=C\C=C\C=C(/C)\C=C\C=C(/C)\C=C\C(=O)OC
439296	O[C@@H]1[C@@H](COP(O)(=O)OP(O)(=O)OP(O)(O)=O)O[C@H]([C@@H]1O)N1C=NC2=C1N=C(O)N=C2O
85212072	CC1(C)CCC2(CCC3(C)C(=CCC4C5(C)CCC(OC6OC(C(O)C(OC(OCC(O)=O)C(O)C(O)=O)C6O)C(O)=O)C(C)(CO)C5CCC34C)C2C1)C(O)=O
22833616	CCCCCCCCCCCCCCCCCC(=O)N[C@@H](CO[C@@H]1O[C@H](CO)[C@@H](O[C@@H]2O[C@H](CO)[C@H](O[C@@H]3O[C@H](CO)[C@H](O)[C@H](O)[C@H]3NC(C)=O)[C@H](O)[C@H]2O)[C@H](O)C1O)[C@H](O)\C=C\CCCCCCCCCCCCC
53478242	[H][C@](CO)(COC(=O)CCC\C=C/C\C=C/C\C=C/CCCCCCCC)OC(=O)CCCCCCC\C=C/CCCCCC
123836	COC1=C(OC)C=C2C3CC(O)C(CC(C)C)CN3CCC2=C1
180093	C=CCCCCCC1OC1CC#CC#C
9543940	[H][C@](CO)(COC(=O)CCC\C=C/C\C=C/C\C=C/C\C=C/CCCCC)OC(=O)CCCCC\C=C/C\C=C/C\C=C/C\C=C/C\C=C/CC
5855402	CNC(C(C)C)C(=O)NC1C(OC2=CC=C(C=C2)\C=C/NC(=O)C(CC2=CNC3=CC=CC=C23)NC1=O)C(C)C
447276	C\C(\C=C\C1=C(C)C=CCC1(C)C)=C/C=C/C(/C)=C/C(O)=O
12313778	COC1=CC(\C=C\C(=O)OC2CCC34CC33CCC5(C)C(CCC5(C)C3CCC4C2(C)C)C(C)CCC=C(C)C)=CC=C1O
4130575	CC(N)C(=O)NC(CCCCN)C(O)=O
20653	CCCCC(C)C(O)=O
65894	[H][C@]12SC([C@H]3CCCO3)=C(N1C(=O)[C@@H]2[C@@H](C)O)C(O)=O
6384266	CCCCCCCCCCCCCCCC(=O)OC1CC(C)=C(\C=C\C(\C)=C\C=C\C(\C)=C\C=C\C=C(/C)\C=C\C=C(/C)\C=C\C2=C(C)CC(CC2(C)C)OC(=O)CCCCCCCCCCCCCCC)C(C)(C)C1
156419	C[C@@H](NCCCC1=CC(=CC=C1)C(F)(F)F)C1=CC=CC2=CC=CC=C12
53481622	C[N+](C)(C)C[C@H](CC([O-])=O)OC(=O)CCCC(O)=O
357928	CCCCCCCCCCCCCCC(O)C1CCC(O1)C(O)CCC(O)CCCCCC(O)CC1=CC(C)OC1=O
519786	CC(C)CCOC(=O)C(C)C
9543679	[H][C@](CO)(COC(=O)CCCCCCC\C=C/CCCCCC)OC(=O)CCCCCCC\C=C/CCCCCC
189088	OC[C@@H](O)[C@@H](O[C@@H]1O[C@H](CO)[C@H](O)[C@H](O[C@@H]2O[C@H](CO)[C@H](O)[C@H](O)[C@H]2O)[C@H]1O)[C@H](O)[C@@H](O)C=O
19005	[Zn++].[O-]C([O-])=O
25731	[Rb+].[O-][N+]([O-])=O
39732	ClC1=CC(Cl)=C2OC3=CC(Cl)=C(Cl)C=C3OC2=C1
2444	CN(C)CCOC(C1=CC=CC=C1)C1=CC=C(Br)C=C1
53461849	OC(=N)OCC1NC(=N)N2CC(OS(O)(=O)=O)C(O)(O)C22NC(=N)NC12
63103	ClC1=CC(Cl)=C(C=C1)C1=C(Cl)C(Cl)=CC=C1
145815	[H][C@@](N)(CCC(O)=N)C(O)=O
145742	[H][C@]1(CCCN1)C(O)=O
10258	OS(=O)(=O)OC1=CNC2=CC=CC=C12
16723501	[H]\C1=C([H])/[C@]([H])(O)[C@]([H])(C)\C(C)=C([H])/C(=O)O[C@]([H])(C[C@]([H])(C)[C@]([H])(C)O)[C@@]([H])(C)C\C([H])=C([H])\[C@@](C)(O)[C@]2(O)CC(=C)C[C@]([H])(C1)O2
18746	[Ni++].[O-]C([O-])=O
416228	COCC12CN(C)C3C4C(OC)C1C3(C1CC3(O)C(OC(=O)C5=CC=CC=C5)C1C4(OC(C)=O)C(O)C3OC)C(CC2O)OC
441467	[H][C@]1(O)[C@]([H])(O)[C@@]([H])(CO)O[C@@]([H])(O[C@](C)(CC)C#N)[C@]1([H])O
5361323	OC(=N)CCCN\C(C1=CC=C(Cl)C=C1)=C1/C=C(F)C=CC1=O
117595	N#[U]
204	OC(=N)NC1N=C(O)N=C1O
41117	ClC1=CC=C2OC3=CC=CC=C3OC2=C1Cl
62761	[220Rn]
7247	CC1=CC(C)=C(C)C=C1
31200	COP(=S)(OC)OC1=CC=C(C(C)=C1)N(=O)=O
9651	[H][C@]12C[C@@]([H])(O)C=C[C@]11CCN(C)CC3=C1C(O2)=C(OC)C=C3
398	CC(C)N(=O)=O
5354833	[H]\C(CCCCCC)=C(/[H])C=O
4890	ClC1=CC2=C(C=C1)N(CC1CC1)C(=O)CN=C2C1=CC=CC=C1
30816	CCCCCCC(O)C1C(O)C2=C(CC(CC3=C1C(=O)OC3=O)C(O)C1CC=CC(=O)O1)C(=O)OC2=O
44144408	[Hg]1C=CC=C1
241	C1=CC=CC=C1
3024396	[O-][N+](=O)C=C1SCCN1CC1=CC=CC=C1
13387	CN1CCCC1=O
11986239	[Co].[C-]#[O+].[C-]#[O+].[CH-]1C=CC=C1
429922	CC(=O)OCC12CCC(C)=CC1OC1C(O)C(O)C2(C)C11CO1
4993	CCC1=NC(=N)NC(N)=C1C1=CC=C(Cl)C=C1
171548	[H][C@@]1(CCCCC(O)=O)SC[C@]2([H])N=C(O)N[C@]12[H]
2513	C[As](C)(O)=O
26183	CCCCNC(=O)OC1=CC=CC(NC(=O)OC)=C1
11463	CC(C)=C1CCC(C)=CC1
5280398	[H]\C(=C(\[H])C(=O)CC(=O)CC(O)=O)C(O)=O
165931	[O--].[O--].[O--].[O--].[O--].[Al+3].[Al+3].[Sr++].[Sr++]
42136	ClC1=CC=C2C3=CC(Cl)=C(Cl)C=C3OC2=C1Cl
27790	CC(O)=NC1OC(=O)C=C1
107998	BrC1=C(Br)C=C2C(OC3=C(Br)C(Br)=C(Br)C=C23)=C1
90455	N#[Al]
22056524	[H-].[H-].[Zn++]
1669	COC1=C(O)C=CC(CCN)=C1
10220139	Br[Cu]Br
49822542	O.O.[Co].[Co].OC(O)=O
31645	CN(C)C(=O)OC1=NC(=NC(C)=C1C)N(C)C
7904	CC(=O)OC=C
79576	CC(=O)OC(OC(C)=O)C(Cl)=C
5462814	OC(=N)\N=N\C(O)=N
93444	ClC1=CC=CC(Cl)=C1C1=C(Cl)C(Cl)=C(Cl)C(Cl)=C1Cl
24592	Br[Cs]
114727	CC1(C)OC23CCC4(C)C5(C)C(CC6=C5NC5=CC=CC=C65)CCC4(O)C2=CC(=O)C1O3
24562	[Ag]O[Cl](=O)(=O)=O
68740	OC(CN1C=CN=C1)(P(O)(O)=O)P(O)(O)=O
46173824	[H][C@](C)(O)[C@@]1([H])CC(=O)OC2([H])C[C@]3(O[C@]([H])([C@@]([H])(C)CC[C@]([H])(OC)C4=CC(O)=C(Br)C=C4Br)[C@@]2([H])C)O[C@@](O)(CC(=O)O1)[C@]([H])(C)CC3(C)C
440873	[H][C@](C)(CO)C(O)=O
125098	CCC(C)OC(=O)N1CCCCC1CCO
153878	BrC1=CC=CC(=C1Br)C1=CC=CC=C1
31181	CCCCCCC(O)C1C(O)C2=C(CC(CC3=C1C(=O)OC3O)C(O)C1CC=CC(=O)O1)C(=O)OC2=O
163147	CC(=O)OC=CC(C=O)=CCC1C(=C)CCCC1(C)C
23691036	[Na+].CC(=O)C1=C([O-])OC(C)=CC1=O
9119	C1=CC=C2C(=C1)C=C1C=CC3=C4C(=CC=C3)C3=CC=CC=C3C2=C14
50099	ClC1=CC=C(C(Cl)=C1)C1=C(Cl)C=CC(Cl)=C1Cl
155035	CC(O)C1N=C(O)C(C)N=C(O)C(CC(C)(C)O)N=C(O)C2CC3=C(NC4=CC=CC=C34)SCC(N=C1O)C(=O)N1CCCC1C(O)=NC(C)C(O)=N2
154101	[H][C@@](C(=O)OC)(C1=CC=CC=C1)[C@@]1([H])CCCCN1
104838	[H][C@](C)(O)[C@@]1([H])C(=O)N2C(C(O)=O)=C(C[C@]12[H])SCCNC=N
26041	[O-][N+]1=CC=CC=C1S[Zn]SC1=CC=CC=[N+]1[O-]
6916249	[H][C@@]12CC3=C(C=C(O)C=C3)[C@]3(CCCC[C@@]13O)CCN2CC1CCC1
47938	CCOC(=O)C(C)OC1=CC=C(OC2=NC3=C(O2)C=C(Cl)C=C3)C=C1
159879	O.O.O.O.O.[OH-].[OH-].[Cr+].[Cr+].C1=CC=NC=C1.C1=CC=NC=C1
673	CN(C)CC(O)=O
14452	[Cu++].[O-]C([O-])=O
6257035	CC(CCCC1CCC(=O)O1)C\C=C\C1C(O)C(=C)C(C)C2C(CC3=CC=CC=C3)NC(=O)C12O
7673	S=C=NC1=CC=CC=C1
768	C#N
47759	CCCCOC(=O)N(C)SN(C)C(=O)OC1=CC=CC2=C1OC(C)(C)C2
89306	CCC(=O)OC1CC2CCC1(C)C2(C)C
8606	ClC(Cl)(Cl)SN1C(=O)C2CC=CCC2C1=O
6451121	[H]\C(CCCCCCCCCCCCC)=C(\[H])[C@@]([H])(O)[C@]([H])(CO[C@]1([H])O[C@]([H])(CO)[C@]([H])(O)[C@]([H])(OS(O)(=O)=O)[C@@]1([H])O)N=C(O)CCCCCCCCCCCCCCCCCCCCCCC
38199	ClC1=C(Cl)C(Cl)=C2OC3=C(Cl)C(Cl)=C(Cl)C(Cl)=C3C2=C1
25199732	S=[Ni][Ni][Ni]=S
40471	ClC1=CC=C(Cl)C(=C1)C1=C(Cl)C(Cl)=CC(Cl)=C1Cl
153894	BrC1=CC(Br)=C(C(Br)=C1Br)C1=C(Br)C=C(Br)C(Br)=C1Br
31703	[H][C@]1(N)C[C@]([H])(O[C@@]2([H])C[C@@](O)(CC3=C(O)C4=C(C(O)=C23)C(=O)C2=C(C=CC=C2OC)C4=O)C(=O)CO)O[C@@]([H])(C)[C@@]1([H])O
3430	COC1C(CCC2(CO2)C1C1(C)OC1CC=C(C)C)OC(=O)C=CC=CC=CC=CC(O)=O
5281862	[H]\C(CCC)=C(\[H])C\C([H])=C(/[H])CCCCCCCC1=C(O)C(O)=CC=C1
68081	CC(C)=CCOC1=C2C=CC(=O)OC2=CC2=C1C=CO2
9322	[S-]C#N
5154	C[N+]1=C2C3=CC4=C(OCO4)C=C3C=CC2=C2C=CC3=C(OCO3)C2=C1
54886	CCOC(=O)CCN(SN(C)C(=O)OC1=CC=CC2=C1OC(C)(C)C2)C(C)C
3672	CC(C)CC1=CC=C(C=C1)C(C)C(O)=O
25147458	[Zn]=[As][Zn][As]=[Zn]
56777	ClC1=CC=C2C(OC3=CC=CC(Cl)=C23)=C1
154482	BrC1=C(Br)C(Br)=C(C=C1)C1=C(Br)C(Br)=C(Br)C=C1
25622	ClC1=CC=CC=C1C1=CC=CC=C1Cl
24610	Br[Co]Br
165868	[Ni++].[Ni++].[Ni++].[O-]P([O-])([O-])=O.[O-]P([O-])([O-])=O
91738	CC(C)(C)C(O)C(=CC1=C(Cl)C=C(Cl)C=C1)N1C=NC=N1
26060	[Cd++].[Cd++].[Cd++].[O-]P([O-])([O-])=O.[O-]P([O-])([O-])=O
78168774	CC(=O)OC1C2OC22C3CCC4CC(O)CCC4(C)C3CCC2(C)C1C1=CC(=O)OC=C1
5281708	OC1=CC=C(C=C1)C1=COC2=C(C=CC(O)=C2)C1=O
91654	ClC1=CC2=C(OC3=CC=CC=C3O2)C(Cl)=C1Cl
985	CCCCCCCCCCCCCCCC(O)=O
609443	CC12C(CCC1(O)C1CCC3CC(O)CCC3(C)C1C(O)C2=O)C1=COC(=O)C=C1
160437	[H][C@](O)(CCCNC(N)=N)C(O)=O
441842	[H][C@@]1(CC[C@]2(O)[C@]3([H])CC[C@]4(O)C[C@]([H])(CC[C@]4(C=O)[C@@]3([H])C[C@@]([H])(O)[C@]12C)O[C@]1([H])O[C@]([H])(C)[C@]([H])(O)[C@@]([H])(O)[C@@]1([H])O)C1=CC(=O)OC1
15910	ClC1=C(Cl)C(C#N)=C(Cl)C(C#N)=C1Cl
25554	[Fe+3].[Br-].[Br-].[Br-]
7047	C1=CC=C2N=CC=CC2=C1
5610	NCCC1=CC=C(O)C=C1
50544	ClC1=CC=C2OC3=C(Cl)C(Cl)=C(Cl)C=C3C2=C1Cl
11246	CC(=O)O[Ag]
70	CC(C)CC(=O)C(O)=O
38033	ClC1=CC=CC(=C1)C1=CC(Cl)=CC=C1Cl
3763	FC(F)OC(Cl)C(F)(F)F
8001	BrCCCBr
3352	NC1=C(C(=NN1C1=C(Cl)C=C(C=C1Cl)C(F)(F)F)C#N)S(=O)C(F)(F)F
344200	[H][C@@]1(O)C2=C(C)C3(CC3)[C@@](C)(O)C(=O)C2=C[C@@]1(C)CO
37035	ClC1=CC=C(C(Cl)=C1Cl)C1=CC(Cl)=C(Cl)C=C1Cl
60953	[H][C@]1(C)O[C@@]([H])(N2C=C(F)C(N=C(O)OCCCCC)=NC2=O)[C@]([H])(O)[C@]1([H])O
23675735	[Na+].[O-]C1=CC=CC=C1C1=CC=CC=C1
16683111	O([Al](OC1=C2N=CC=CC2=CC=C1)OC1=C2N=CC=CC2=CC=C1)C1=C2N=CC=CC2=CC=C1
637566	[H]\C(CO)=C(\C)CCC=C(C)C
10129912	F[Zn]F
5281729	[H]\C(C)=C(/C)C(=O)O[C@]1([H])CCN2CC=C(COC(=O)[C@@](O)([C@]([H])(C)O)C(C)(C)O)[C@]12[H]
6436606	N#C[C@@H](OC(=O)[C@H]1C(C)(C)[C@H]1\C=C/C(=O)OC(C(F)(F)F)C(F)(F)F)C1=CC=CC(OC2=CC=CC=C2)=C1
93379	OC(NC1=CC(Cl)=NC=C1)=NC1=CC=CC=C1
63091	ClC1=CC(=CC(Cl)=C1)C1=CC(Cl)=CC(Cl)=C1Cl
442932	[H][C@@]1(OC2=C(OC)C=C3OCOC3=C2)OC[C@]2([H])[C@]([H])(OC[C@]12OC(C)=O)C1=CC2=C(OCO2)C=C1OC
12643	CCC(CC)C1=CC=CC(OC(=O)NC)=C1
3478	CC1=CN=C(C=N1)C(O)=NCCC1=CC=C(C=C1)S(=O)(=O)NC(O)=NC1CCCCC1
108757	O=C(CCCC1CCCCC1)O[Cd]OC(=O)CCCC1CCCCC1
6597	OC(=O)C(Cl)Cl
51195	ClC1=C2C(OC3=CC=C(Cl)C(Cl)=C23)=C(Cl)C(Cl)=C1
6359	ClC(Cl)Br
6093372	[Ag]N=[N+]=[N-]
153851	ClC1=C2C(OC3=C(Br)C(Br)=C(Br)C(Br)=C23)=C(Br)C(Br)=C1Cl
26164	BrC1=C(Br)C(Br)=C(C(Br)=C1Br)C1=C(Br)C(Br)=C(Br)C(Br)=C1Br
3032296	[Zn++].[S-]C(=S)NCCNC([S-])=S
73312755	CCCCC1N(C)C(=O)C(OC(=O)C(C(C)CC)N(C)C(=O)C(OC(=O)C(CCCC)N(C)C(=O)C(OC1=O)C(C)C)C(C)C)C(C)C
236184	OCC1OC(CC1O)N1C=C(Br)C(=O)NC1=O
65070	[H][C@]1(O)C[C@@]([H])(O[C@]1([H])COP(O)(=O)OP(O)(=O)OP(O)(O)=O)N1C=CC(O)=NC1=O
6853	C1C2=CC=CC=C2C2=CC=CC=C12
63084	ClC1=CC=CC=C1C1=C(Cl)C(Cl)=CC(Cl)=C1Cl
9853537	O[Hg]C1=C2OC3=CC(=O)C(Br)=CC3=C(C2=CC(Br)=C1O[Na])C1=CC=CC=C1C(=O)O[Na]
74318	OC1C2=CC=CC=C2C2=CC=CC=C12
37036	ClC1=CC(Cl)=C(C=C1Cl)C1=CC(Cl)=C(Cl)C(Cl)=C1Cl
6011	[H][C@]1(O)CC[C@@]2([H])[C@]3([H])CC[C@@]4([H])CC(=O)[C@]([H])(C)C[C@]4(C)[C@@]3([H])CC[C@]12C
93441	ClC1=CC(=CC(Cl)=C1Cl)C1=C(Cl)C=CC=C1Cl
8255	CC(C)=C
443495	[Na]O[As]=O
23623736	[N-]=[N+]=N[Pb]N=[N+]=[N-]
9152	C1=CC=C2C3=C(C=CC2=C1)C1=C2C3=CC=CC2=CC=C1
14915	O=[Cr](=O)=O
96	CC(=O)CC(O)=O
55119	ClC1=CC(Cl)=C2C(OC3=C(Cl)C=CC=C23)=C1
14825	[Mn].O[Mn]=O.O[Mn]=O
36399	ClC1=CC=C(C(Cl)=C1)C1=CC=CC=C1
22833472	BrC1=CC(Br)=C(Br)C(OC2=C(Br)C(Br)=C(Br)C=C2)=C1
58571364	O[C@H]1CC2=C(O[C@@H]1C1=CC=C(O)C(O)=C1)C(C1[C@@H](O)[C@H](OC3=C1C(O)=CC(O)=C3C1[C@@H](O)[C@H](OC3=C1C(O)=CC(O)=C3)C1=CC=C(O)C(O)=C1)C1=CC=C(O)C(O)=C1)=C(O)C=C2O
5716903	CC(C)=CCC\C(C)=C\CC1=C(O)C=C2O[C@@H](CC(=O)C2=C1O)C1=CC=C(O)C=C1
6324952	C[C@@H]1O[C@@H](OC2=C(OC3=CC(O)=CC(O)=C3C2=O)C2=CC(O)=C(O)C=C2)[C@H](OC(C)=O)[C@H](O)[C@H]1O
20055968	C[C@@H]1O[C@@H](OC[C@H]2O[C@@H](OC3=C(OC4=CC(O)=CC(O)=C4C3=O)C3=CC=C(O)C=C3)[C@H](O)[C@@H](O)[C@H]2O)[C@H](O)[C@H](O[C@@H]2O[C@H](CO)[C@@H](O)[C@H](O)[C@H]2O)[C@H]1O
386331	COC1=CC=C(C=C1OC)C1=C(OC)C(=O)C2=C(OC)C(OC)=C(OC)C=C2O1
13964437	CC1C2C(CC3C4CC=C5CC(CCC5(C)C4CCC23C)OC2OC(CO)C(OC3OC(C)C(OC4OC(CO)C(O)C(O)C4O)C(O)C3O)C(O)C2OC2OC(C)C(O)C(O)C2O)OC11CCC(C)CO1
74193140	CC1C2C(CC3C4CC=C5CC(CCC5(C)C4CCC23C)OC2OC(CO)C(OC3OC(C)C(O)C(O)C3OC3OC(C)C(O)C(O)C3O)C(O)C2O)OC11CCC(C)CO1
12315321	CC1OC(OC2CCC3(C=O)C4C(O)CC5(C)C(CCC5(O)C4CCC3(O)C2)C2=CC(=O)OC2)C(O)C(O)C1O
14489	CC(=O)OCC=C(C)C
5281638	OC1=CC=C(C=C1)C1=C(O)C(=O)C2=C(O)C(O)=C(O)C=C2O1
6124299	OC(=O)CC(OC(=O)\C=C\C1=CC=C(O)C(O)=C1)C(O)=O
44257468	COC1=C2C3OC4=C(C=CC(O)=C4CC=C(C)C)C3COC2=CC(O)=C1
12314054	CC(C)CCCC(C)C1CCC2C3=C(CCC12C)C1(C)CCC(O)CC1C(O)C3
5377412	COC1=CC2=C(C(O)=C1)C(=O)C1=CC=CC=C1N2C
5317837	COCC(C)(O)C1CC2=C(O1)C=C(O)C1=C2N(C)C2=C(C=CC=C2)C1=O
268208	CC(=O)OC1=CC2=C(C=C1)C(=O)C(=C(C)O2)C1=CC=CC=C1
5280537	COC1=CC(\C=C\C(=O)NCCC2=CC=C(O)C=C2)=CC=C1O
638024	O=C(\C=C\C=C\C1=CC2=C(OCO2)C=C1)N1CCCCC1
2153	CN1C2=C(NC=N2)C(=O)N(C)C1=O
408120	COC1=CC=C2C3CC4=C5C(OC1C25CCN3C)=C(OC)C=C4
82142	CS(=O)CC(N)C(O)=O
96407	NC(CC(=C)C(O)=O)C(O)=O
558375	OC(=O)C1CC(=C)CN1
354197	CC(O)C(C)C(N)C(O)=O
10267199	NC(CNC(CNC(CC(O)=O)C(O)=O)C(O)=O)C(O)=O
14985	CC(C)CCC[C@@H](C)CCC[C@@H](C)CCC[C@]1(C)CCC2=C(C)C(O)=C(C)C(C)=C2O1
22621428	OC(=N)CCC(NC1=CC=C(O)C=C1)C(O)=O
6047	N[C@@H](CC1=CC=C(O)C(O)=C1)C(O)=O
72983473	NC(CC1=CC(OC2OC(CO)C(O)C(O)C2O)=C(O)C=C1)C(O)=O
288	C[N+](C)(C)CC(O)CC([O-])=O
6019	Cl.CC1=C(O)C(CO)=C(CO)C=N1
76581	COCC1=C(O)C(C)=NC=C1CO
74008	CCCCCOC(=O)C1=CC=CO1
65090	OC1=C2OC=CC2=CC2=C1OC(=O)C=C2
58114970	CCCCCCCCCCCCCCCC(=O)OC1=CC=C(CC=C)C=C1OC
85705	COC1=CC=C(C=C1)C1CC(=O)C2=C(O1)C=C(OC1OC(COC3OC(C)C(O)C(O)C3O)C(O)C(O)C1O)C=C2O
4263901	OC1CC2=C(O)C=C(O)C=C2OC1C1=CC(O)=C(O)C2=C1C=C(C=C(O)C2=O)C1OC2=CC(O)=CC(O)=C2CC1O
495441	CC1(C)C(O)CCC2(C)C(COC3=CC4=C(C=CC(=O)O4)C=C3)C(=C)CCC12
5378244	COC1=C(O)C=C(C=C1)C1=C(O)C(=O)C2=CC=C(O)C=C2O1
15636	COC1=C(Cl)C=C2NC(=O)OC2=C1
9548762	COC1=C(O)C=CC(\C=C/C2=CC(OC)=C(O)C=C2)=C1
73121825	OC1C(O)C2=C(C=CC3=C2C(=CC=C3)C1=O)C1=CC=C(O)C=C1
25210304	OC1CC(O)(CC(OC(=O)\C=C/C2=CC=C(O)C(O)=C2)C1O)C(O)=O
73745846	CC(CCC=C(C)C)C1CCC2(C)C3CCC(C(CCCO)C3(C)CCC12C)=C(C)C
10330295	CCNC1=CC(O)=C(O)C=C1C(N)=O
85534	CCC1=CC=CC(CC)=C1NC(C)=O
96338	CCC1=CC=CC(CC)=C1NC(=O)CCl
8763	CCC(=O)OCC(COC(=O)CC)OC(=O)CC
74822352	CC1C(C)C(=O)OC2C(O)C(OC(C)=O)C3(COC(C)=O)C(OC(C)=O)C(O)C4C(OC(C)=O)C3(OC4(C)COC(=O)C3=C1N=CC=C3)C2(C)O
7002	CC1=CC=CC2=CC=CC=C12
7119	COC1=CC2=C(C=CC=C2)C=C1
8679	N(C1=CC=CC=C1)C1=CC2=CC=CC=C2C=C1
12304943	CC(=O)NC1C(O)C(OC2OC(CO)C(O)C(O)C2O)C(CO)OC1OC1C(O)C(CO)OC(OC2C(O)C(O)C(O)OC2CO)C1O
10321	CC#CC#CC(=O)C1=CC=CC=C1
3084375	CCCCCCCCCCCCCCCCCCCCCCCCCCCCCC=O
72703226	COC1=CC(OC)=C(OC)C2=C1C(=O)CC(O2)C1=CC(OC)=C(OC)C=C1
12367058	CCCCC(=O)C1CCCC=C1C(O)=O
3086	COC(=O)OC(=O)OC
3051	CCOC(=O)OC(=O)OCC
85276490	CC(C)C(C)CCC(C)C1CCC2C3=CC(=O)C4(O)CC(O)CCC4(C)C3(O)CCC12C
85270250	CCCCCCCCCCCCC(O)C(O)CCC(O)C(O)CCCCC(O)CCCCCC(O)CC1=CC(C)OC1=O
5338	NC1=CC=C(C=C1)S(=O)(=O)NC1=NC2=C(C=CC=C2)N=C1
86453	CCOC1=NC(F)=CC2=NC(=NN12)S(=O)(=O)NC1=C(C=CC=C1Cl)C(=O)OC
73810597	CC1CC(=O)C=C(C)C11CCC(C1)C(C)(O)CO
5281254	OC1=CC=C(\C=C2/OC3=C(C=CC(O)=C3)C2=O)C=C1
36822	C1CCC2=C(C1)N=CC=N2
61653	CC1=NC(C)=C(C)S1
442668	COC1=C2OCOC2=CC2=C1C(=O)C(=CO2)C1=CC=CC=C1O
26179	CCC(=O)C1=CC=CS1
85125467	CC1C2C(CC3C4CC(O)C5CC(OC6OC(CO)C(OC7OC(CO)C(O)C(OC8OC(CO)C(O)C(O)C8O)C7OC7OC(CO)C(O)C(O)C7O)C(O)C6O)C(O)CC5(C)C4CCC23C)OC11CCC(C)CO1
3016654	COC1=CC=C(C=C1)C(O)C(C)O
14258563	CC12CCCC3(OC1=O)C1CCC4(CC1(CC4=C)C(C23)C(O)=O)OC1OC(CO)C(O)C(O)C1O
132076	CCCCCCCCCCCCC(O)C1CCC(O1)C(O)CCCCCCC(O)CCCCCC(O)CC1=CC(C)OC1=O
5321825	COC1=CC(\C=C\C(=O)NCCCCNC(=O)\C=C\C2=CC(OC)=C(O)C=C2)=CC=C1O
3085404	OC(CN1CCC1C(O)=O)C(NCCC(O)C(O)=O)C(O)=O
62105	CC1(O)CSC(C)(O)CS1
5319351	COC1=C(O)C2=C(C=C1)C1COC3=C(C=CC(OC)=C3O)C1O2
179	CC(O)C(C)=O
73834440	CCC(C(C)C)C(O)C(O)C(C)C1CCC2C3CC(=O)C4CC(O)CCC4(C)C3CCC12C
11250133	O[C@H]1CC2=C(O)C=C(O)C([C@@H]3[C@@H](O)[C@H](OC4=CC(O)=CC(O)=C34)C3=CC=C(O)C(O)=C3)=C2O[C@@H]1C1=CC=C(O)C(O)=C1
14282765	CC(C)=CCC1CC23CC(CC=C(C)C)C(C)(C)C(CC=C(C)C)(C(=O)C(C(=O)C4=CC(O)=C(O)C=C4)=C2OC1(C)C)C3=O
9796282	OC1=CC=C(C=C1)C1OCC2C1COC2C1=CC=C(O)C=C1
14633012	[H][C@@]12CC[C@](C)(O)[C@@]1(O)CC(=C(C)C)C(=O)C=C2C
5316959	O=C1C2C(COC3=CC4=C(OCO4)C=C23)OC2=C1C=C1C=COC1=C2
25059	NC(=O)C(Br)(Br)C#N
623592	COC1CCC2(C)C(CCC3C2=CCC2(C)C4CCC(C(C)C)C4(C)CCC32C)C1(C)C
91695	CC(CN1CC(C)OC(C)C1)CC1=CC=C(C=C1)C(C)(C)C
10095499	CC(C)CC(C1=C(O)C(C=O)=C(O)C(C=O)=C1O)C1(C)CCC2C1C1C(CCC2=C)C1(C)C

## Sheet: Sheet2
CompoundID	ChemOntID	ParentName	FALSE POSITIVES	FALSE NEGATIVES
93114	CHEMONTID:0002449	Amines
93114	CHEMONTID:0001262	Aminopyrimidines and derivatives
93114	CHEMONTID:0004139	Azacyclic compounds
93114	CHEMONTID:0002279	Benzene and substituted derivatives
93114	CHEMONTID:0002448	Benzenoids
93114	CHEMONTID:9999999	Chemical entities
93114	CHEMONTID:0001346	Diazines
93114	CHEMONTID:0004144	Heteroaromatic compounds
93114	CHEMONTID:0004150	Hydrocarbon derivatives
93114	CHEMONTID:0003886	Imidolactams
93114	CHEMONTID:0000000	Organic compounds
93114	CHEMONTID:0004707	Organic nitrogen compounds
93114	CHEMONTID:0000002	Organoheterocyclic compounds
93114	CHEMONTID:0000278	Organonitrogen compounds
93114	CHEMONTID:0002308	Phenylpyrimidines
93114	CHEMONTID:0002450	Primary amines
93114	CHEMONTID:0000075	Pyrimidines and pyrimidine derivatives
42555571	CHEMONTID:0002404	Alpha amino acids
42555571	CHEMONTID:0000060	Alpha amino acids and derivatives
42555571	CHEMONTID:0002449	Amines
42555571	CHEMONTID:0004176	Amino acids
42555571	CHEMONTID:0000347	Amino acids and derivatives
42555571	CHEMONTID:0000013	Amino acids, peptides, and analogues
42555571	CHEMONTID:0000495	Carbocyclic fatty acids
42555571	CHEMONTID:0001831	Carbonyl compounds
42555571	CHEMONTID:0001205	Carboxylic acids
42555571	CHEMONTID:0000265	Carboxylic acids and derivatives
42555571	CHEMONTID:9999999	Chemical entities
42555571	CHEMONTID:0003909	Fatty Acyls
42555571	CHEMONTID:0000262	Fatty acids and conjugates
42555571	CHEMONTID:0004150	Hydrocarbon derivatives
42555571	CHEMONTID:0004146	L-alpha-amino acids
42555571	CHEMONTID:0000012	Lipids and lipid-like molecules
42555571	CHEMONTID:0000469	Monoalkylamines
42555571	CHEMONTID:0001137	Monocarboxylic acids and derivatives
42555571	CHEMONTID:0000264	Organic acids and derivatives
42555571	CHEMONTID:0000000	Organic compounds
42555571	CHEMONTID:0004707	Organic nitrogen compounds
42555571	CHEMONTID:0003940	Organic oxides
42555571	CHEMONTID:0004603	Organic oxygen compounds
42555571	CHEMONTID:0000278	Organonitrogen compounds
42555571	CHEMONTID:0000323	Organooxygen compounds
42555571	CHEMONTID:0002450	Primary amines
448573	CHEMONTID:0004817	2-heteroaryl carboxamides
448573	CHEMONTID:0001212	Alkylthiols
448573	CHEMONTID:0001031	Aryl fluorides
448573	CHEMONTID:0002866	Aryl halides
448573	CHEMONTID:0004139	Azacyclic compounds
448573	CHEMONTID:0002448	Benzenoids
448573	CHEMONTID:0000475	Carboxylic acid amides
448573	CHEMONTID:0001093	Carboxylic acid derivatives
448573	CHEMONTID:0000265	Carboxylic acids and derivatives
448573	CHEMONTID:9999999	Chemical entities
448573	CHEMONTID:0004144	Heteroaromatic compounds
448573	CHEMONTID:0004150	Hydrocarbon derivatives
448573	CHEMONTID:0002014	Indolecarboxamides and derivatives
448573	CHEMONTID:0002013	Indolecarboxylic acids and derivatives
448573	CHEMONTID:0002497	Indoles
448573	CHEMONTID:0000211	Indoles and derivatives
448573	CHEMONTID:0000264	Organic acids and derivatives
448573	CHEMONTID:0000000	Organic compounds
448573	CHEMONTID:0004707	Organic nitrogen compounds
448573	CHEMONTID:0003940	Organic oxides
448573	CHEMONTID:0004603	Organic oxygen compounds
448573	CHEMONTID:0001517	Organofluorides
448573	CHEMONTID:0000267	Organohalogen compounds
448573	CHEMONTID:0000002	Organoheterocyclic compounds
448573	CHEMONTID:0000278	Organonitrogen compounds
448573	CHEMONTID:0000323	Organooxygen compounds
448573	CHEMONTID:0000004	Organosulfur compounds
448573	CHEMONTID:0002556	Pyrrole carboxamides
448573	CHEMONTID:0002554	Pyrrole carboxylic acids and derivatives
448573	CHEMONTID:0000090	Pyrroles
448573	CHEMONTID:0001663	Secondary carboxylic acid amides
448573	CHEMONTID:0002257	Substituted pyrroles
448573	CHEMONTID:0002485	Thiols
72194	CHEMONTID:0004531	2-halopyrimidines
72194	CHEMONTID:0002987	6-aminopurines
72194	CHEMONTID:0000129	Alcohols and polyols
72194	CHEMONTID:0002449	Amines
72194	CHEMONTID:0001262	Aminopyrimidines and derivatives
72194	CHEMONTID:0001030	Aryl chlorides
72194	CHEMONTID:0002866	Aryl halides
72194	CHEMONTID:0004139	Azacyclic compounds
72194	CHEMONTID:0000436	Azoles
72194	CHEMONTID:9999999	Chemical entities
72194	CHEMONTID:0001346	Diazines
72194	CHEMONTID:0001893	Halopyrimidines
72194	CHEMONTID:0004144	Heteroaromatic compounds
72194	CHEMONTID:0004150	Hydrocarbon derivatives
72194	CHEMONTID:0000078	Imidazoles
72194	CHEMONTID:0001797	Imidazopyrimidines
72194	CHEMONTID:0003886	Imidolactams
72194	CHEMONTID:0002311	N-substituted imidazoles
72194	CHEMONTID:0000289	Nucleosides, nucleotides, and analogues
72194	CHEMONTID:0000000	Organic compounds
72194	CHEMONTID:0004707	Organic nitrogen compounds
72194	CHEMONTID:0004603	Organic oxygen compounds
72194	CHEMONTID:0001516	Organochlorides
72194	CHEMONTID:0000267	Organohalogen compounds
72194	CHEMONTID:0000002	Organoheterocyclic compounds
72194	CHEMONTID:0000278	Organonitrogen compounds
72194	CHEMONTID:0000323	Organooxygen compounds
72194	CHEMONTID:0004140	Oxacyclic compounds
72194	CHEMONTID:0001967	Oxolanes
72194	CHEMONTID:0000286	Primary alcohols
72194	CHEMONTID:0002450	Primary amines
72194	CHEMONTID:0002179	Purine 2',3'-dideoxyribonucleosides
72194	CHEMONTID:0000479	Purine nucleosides
72194	CHEMONTID:0000245	Purines and purine derivatives
72194	CHEMONTID:0000075	Pyrimidines and pyrimidine derivatives
72194	CHEMONTID:0002310	Substituted imidazoles
46936954	CHEMONTID:0003241	12-hydroxysteroids
46936954	CHEMONTID:0003233	3-beta-hydroxysteroids
46936954	CHEMONTID:0003027	3-hydroxysteroids
46936954	CHEMONTID:0003238	7-hydroxysteroids
46936954	CHEMONTID:0000129	Alcohols and polyols
46936954	CHEMONTID:0003311	Alkanesulfonic acids
46936954	CHEMONTID:0003136	Alkanesulfonic acids and derivatives
46936954	CHEMONTID:0001445	Bile acids, alcohols and derivatives
46936954	CHEMONTID:0001831	Carbonyl compounds
46936954	CHEMONTID:0000475	Carboxylic acid amides
46936954	CHEMONTID:0001093	Carboxylic acid derivatives
46936954	CHEMONTID:0000265	Carboxylic acids and derivatives
46936954	CHEMONTID:9999999	Chemical entities
46936954	CHEMONTID:0001292	Cyclic alcohols and derivatives
46936954	CHEMONTID:0003909	Fatty Acyls
46936954	CHEMONTID:0000331	Fatty amides
46936954	CHEMONTID:0004150	Hydrocarbon derivatives
46936954	CHEMONTID:0002194	Hydroxy bile acids, alcohols and derivatives
46936954	CHEMONTID:0001295	Hydroxysteroids
46936954	CHEMONTID:0000012	Lipids and lipid-like molecules
46936954	CHEMONTID:0001096	N-acyl amines
46936954	CHEMONTID:0000264	Organic acids and derivatives
46936954	CHEMONTID:0000000	Organic compounds
46936954	CHEMONTID:0004707	Organic nitrogen compounds
46936954	CHEMONTID:0003940	Organic oxides
46936954	CHEMONTID:0004603	Organic oxygen compounds
46936954	CHEMONTID:0004434	Organic sulfonic acids and derivatives
46936954	CHEMONTID:0000278	Organonitrogen compounds
46936954	CHEMONTID:0000323	Organooxygen compounds
46936954	CHEMONTID:0001179	Organosulfonic acids
46936954	CHEMONTID:0000270	Organosulfonic acids and derivatives
46936954	CHEMONTID:0000004	Organosulfur compounds
46936954	CHEMONTID:0002286	Polyols
46936954	CHEMONTID:0001661	Secondary alcohols
46936954	CHEMONTID:0001663	Secondary carboxylic acid amides
46936954	CHEMONTID:0000258	Steroids and steroid derivatives
46936954	CHEMONTID:0001157	Sulfonyls
46936954	CHEMONTID:0001159	Taurinated bile acids and derivatives
46936954	CHEMONTID:0001104	Trihydroxy bile acids, alcohols and derivatives
5280567	CHEMONTID:0003410	1-benzopyrans
5280567	CHEMONTID:0004646	1-hydroxy-2-unsubstituted benzenoids
5280567	CHEMONTID:0002909	7-hydroxycoumarins
5280567	CHEMONTID:0002448	Benzenoids
5280567	CHEMONTID:0000123	Benzopyrans
5280567	CHEMONTID:9999999	Chemical entities
5280567	CHEMONTID:0000145	Coumarins and derivatives
5280567	CHEMONTID:0004144	Heteroaromatic compounds
5280567	CHEMONTID:0004150	Hydrocarbon derivatives
5280567	CHEMONTID:0002908	Hydroxycoumarins
5280567	CHEMONTID:0000050	Lactones
5280567	CHEMONTID:0000000	Organic compounds
5280567	CHEMONTID:0003940	Organic oxides
5280567	CHEMONTID:0004603	Organic oxygen compounds
5280567	CHEMONTID:0000002	Organoheterocyclic compounds
5280567	CHEMONTID:0000323	Organooxygen compounds
5280567	CHEMONTID:0004140	Oxacyclic compounds
5280567	CHEMONTID:0000134	Phenols
5280567	CHEMONTID:0000261	Phenylpropanoids and polyketides
5280567	CHEMONTID:0000481	Pyranones and derivatives
5280567	CHEMONTID:0000086	Pyrans
11995761	CHEMONTID:0000128	Alkyl aryl ethers
11995761	CHEMONTID:0001030	Aryl chlorides
11995761	CHEMONTID:0002866	Aryl halides
11995761	CHEMONTID:0002279	Benzene and substituted derivatives
11995761	CHEMONTID:0002448	Benzenoids
11995761	CHEMONTID:0001831	Carbonyl compounds
11995761	CHEMONTID:0003152	Carboximidamides
11995761	CHEMONTID:0000265	Carboxylic acids and derivatives
11995761	CHEMONTID:9999999	Chemical entities
11995761	CHEMONTID:0001099	Chlorobenzenes
11995761	CHEMONTID:0000254	Ethers
11995761	CHEMONTID:0000375	Guanidines
11995761	CHEMONTID:0000035	Halobenzenes
11995761	CHEMONTID:0004144	Heteroaromatic compounds
11995761	CHEMONTID:0004150	Hydrocarbon derivatives
11995761	CHEMONTID:0000117	Imines
11995761	CHEMONTID:0000264	Organic acids and derivatives
11995761	CHEMONTID:0000000	Organic compounds
11995761	CHEMONTID:0004707	Organic nitrogen compounds
11995761	CHEMONTID:0003940	Organic oxides
11995761	CHEMONTID:0004603	Organic oxygen compounds
11995761	CHEMONTID:0001516	Organochlorides
11995761	CHEMONTID:0000267	Organohalogen compounds
11995761	CHEMONTID:0000002	Organoheterocyclic compounds
11995761	CHEMONTID:0000278	Organonitrogen compounds
11995761	CHEMONTID:0000323	Organooxygen compounds
11995761	CHEMONTID:0002341	Phenol ethers
11995761	CHEMONTID:0004742	Phenoxy compounds
11995761	CHEMONTID:0000097	Thiophenes
60021	CHEMONTID:0002449	Amines
60021	CHEMONTID:0004176	Amino acids
60021	CHEMONTID:0000347	Amino acids and derivatives
60021	CHEMONTID:0000013	Amino acids, peptides, and analogues
60021	CHEMONTID:0000053	Aminoquinolines and derivatives
60021	CHEMONTID:0001031	Aryl fluorides
60021	CHEMONTID:0002866	Aryl halides
60021	CHEMONTID:0004139	Azacyclic compounds
60021	CHEMONTID:0002279	Benzene and substituted derivatives
60021	CHEMONTID:0002448	Benzenoids
60021	CHEMONTID:0001205	Carboxylic acids
60021	CHEMONTID:0000265	Carboxylic acids and derivatives
60021	CHEMONTID:9999999	Chemical entities
60021	CHEMONTID:0002228	Dialkylamines
60021	CHEMONTID:0003901	Dialkylarylamines
60021	CHEMONTID:0002389	Diazinanes
60021	CHEMONTID:0001100	Fluorobenzenes
60021	CHEMONTID:0001144	Fluoroquinolones
60021	CHEMONTID:0000035	Halobenzenes
60021	CHEMONTID:0004403	Haloquinolines
60021	CHEMONTID:0004144	Heteroaromatic compounds
60021	CHEMONTID:0004150	Hydrocarbon derivatives
60021	CHEMONTID:0001715	Hydroquinolines
60021	CHEMONTID:0001716	Hydroquinolones
60021	CHEMONTID:0003359	N-arylpiperazines
60021	CHEMONTID:0000264	Organic acids and derivatives
60021	CHEMONTID:0000000	Organic compounds
60021	CHEMONTID:0004707	Organic nitrogen compounds
60021	CHEMONTID:0003940	Organic oxides
60021	CHEMONTID:0004603	Organic oxygen compounds
60021	CHEMONTID:0001517	Organofluorides
60021	CHEMONTID:0000267	Organohalogen compounds
60021	CHEMONTID:0000002	Organoheterocyclic compounds
60021	CHEMONTID:0000278	Organonitrogen compounds
60021	CHEMONTID:0000323	Organooxygen compounds
60021	CHEMONTID:0002348	Phenylquinolines
60021	CHEMONTID:0000189	Piperazines
60021	CHEMONTID:0002414	Pyridinecarboxylic acids
60021	CHEMONTID:0001322	Pyridinecarboxylic acids and derivatives
60021	CHEMONTID:0000089	Pyridines and derivatives
60021	CHEMONTID:0002552	Quinoline carboxylic acids
60021	CHEMONTID:0001253	Quinolines and derivatives
60021	CHEMONTID:0000056	Quinolones and derivatives
60021	CHEMONTID:0002451	Secondary amines
60021	CHEMONTID:0002454	Tertiary alkylarylamines
60021	CHEMONTID:0002452	Tertiary amines
60021	CHEMONTID:0003890	Vinylogous amides
439190	CHEMONTID:0002088	Acyloins
439190	CHEMONTID:0000129	Alcohols and polyols
439190	CHEMONTID:0003457	Alkyl phosphates
439190	CHEMONTID:0002912	Alpha-hydroxy ketones
439190	CHEMONTID:0002913	Beta-hydroxy ketones
439190	CHEMONTID:0000011	Carbohydrates and carbohydrate conjugates
439190	CHEMONTID:0001831	Carbonyl compounds
439190	CHEMONTID:9999999	Chemical entities
439190	CHEMONTID:0004150	Hydrocarbon derivatives
439190	CHEMONTID:0000118	Ketones
439190	CHEMONTID:0003458	Monoalkyl phosphates
439190	CHEMONTID:0001541	Monosaccharide phosphates
439190	CHEMONTID:0001540	Monosaccharides
439190	CHEMONTID:0000264	Organic acids and derivatives
439190	CHEMONTID:0000000	Organic compounds
439190	CHEMONTID:0003940	Organic oxides
439190	CHEMONTID:0004603	Organic oxygen compounds
439190	CHEMONTID:0000402	Organic phosphoric acids and derivatives
439190	CHEMONTID:0000323	Organooxygen compounds
439190	CHEMONTID:0002259	Pentose phosphates
439190	CHEMONTID:0001497	Pentoses
439190	CHEMONTID:0000408	Phosphate esters
439190	CHEMONTID:0002286	Polyols
439190	CHEMONTID:0000286	Primary alcohols
439190	CHEMONTID:0001661	Secondary alcohols
5326876	CHEMONTID:0002309	Alpha amino acid amides
5326876	CHEMONTID:0000060	Alpha amino acids and derivatives
5326876	CHEMONTID:0000007	Amidines
5326876	CHEMONTID:0000347	Amino acids and derivatives
5326876	CHEMONTID:0000013	Amino acids, peptides, and analogues
5326876	CHEMONTID:0003137	Aminosulfonyl compounds
5326876	CHEMONTID:0002279	Benzene and substituted derivatives
5326876	CHEMONTID:0002448	Benzenoids
5326876	CHEMONTID:0002565	Benzoic acids
5326876	CHEMONTID:0000176	Benzoic acids and derivatives
5326876	CHEMONTID:0000321	Benzoyl derivatives
5326876	CHEMONTID:0001831	Carbonyl compounds
5326876	CHEMONTID:0001045	Carboxamidines
5326876	CHEMONTID:0003152	Carboximidamides
5326876	CHEMONTID:0000475	Carboxylic acid amides
5326876	CHEMONTID:0001093	Carboxylic acid derivatives
5326876	CHEMONTID:0001205	Carboxylic acids
5326876	CHEMONTID:0000265	Carboxylic acids and derivatives
5326876	CHEMONTID:9999999	Chemical entities
5326876	CHEMONTID:0004830	Dipeptides
5326876	CHEMONTID:0003909	Fatty Acyls
5326876	CHEMONTID:0000331	Fatty amides
5326876	CHEMONTID:0004150	Hydrocarbon derivatives
5326876	CHEMONTID:0004330	Isoleucine and derivatives
5326876	CHEMONTID:0000012	Lipids and lipid-like molecules
5326876	CHEMONTID:0001096	N-acyl amines
5326876	CHEMONTID:0001189	N-acyl-alpha amino acids and derivatives
5326876	CHEMONTID:0000264	Organic acids and derivatives
5326876	CHEMONTID:0000000	Organic compounds
5326876	CHEMONTID:0004707	Organic nitrogen compounds
5326876	CHEMONTID:0003940	Organic oxides
5326876	CHEMONTID:0004603	Organic oxygen compounds
5326876	CHEMONTID:0004439	Organic sulfonamides
5326876	CHEMONTID:0004434	Organic sulfonic acids and derivatives
5326876	CHEMONTID:0000278	Organonitrogen compounds
5326876	CHEMONTID:0000323	Organooxygen compounds
5326876	CHEMONTID:0001585	Organosulfonamides
5326876	CHEMONTID:0000270	Organosulfonic acids and derivatives
5326876	CHEMONTID:0000004	Organosulfur compounds
5326876	CHEMONTID:0000348	Peptides
5326876	CHEMONTID:0001663	Secondary carboxylic acid amides
5326876	CHEMONTID:0001157	Sulfonyls
71299817	CHEMONTID:0002467	1,2-diols
71299817	CHEMONTID:0000129	Alcohols and polyols
71299817	CHEMONTID:0001831	Carbonyl compounds
71299817	CHEMONTID:0001205	Carboxylic acids
71299817	CHEMONTID:0000265	Carboxylic acids and derivatives
71299817	CHEMONTID:9999999	Chemical entities
71299817	CHEMONTID:0000254	Ethers
71299817	CHEMONTID:0001092	Hemiacetals
71299817	CHEMONTID:0004150	Hydrocarbon derivatives
71299817	CHEMONTID:0001137	Monocarboxylic acids and derivatives
71299817	CHEMONTID:0000264	Organic acids and derivatives
71299817	CHEMONTID:0000000	Organic compounds
71299817	CHEMONTID:0003940	Organic oxides
71299817	CHEMONTID:0004603	Organic oxygen compounds
71299817	CHEMONTID:0000002	Organoheterocyclic compounds
71299817	CHEMONTID:0000323	Organooxygen compounds
71299817	CHEMONTID:0004140	Oxacyclic compounds
71299817	CHEMONTID:0002286	Polyols
71299817	CHEMONTID:0001661	Secondary alcohols
71299817				Hexoses
71299817				Monosaccharides
71299817				Carbohydrates and carbohydrate conjugates
11309913	CHEMONTID:0004253	2-arylethylamines
11309913	CHEMONTID:0002449	Amines
11309913	CHEMONTID:0003899	Aralkylamines
11309913	CHEMONTID:0004139	Azacyclic compounds
11309913	CHEMONTID:0000436	Azoles
11309913	CHEMONTID:9999999	Chemical entities
11309913	CHEMONTID:0004144	Heteroaromatic compounds
11309913	CHEMONTID:0004150	Hydrocarbon derivatives
11309913	CHEMONTID:0003921	Hydrochlorides
11309913	CHEMONTID:0000078	Imidazoles
11309913	CHEMONTID:0000469	Monoalkylamines
11309913	CHEMONTID:0000000	Organic compounds
11309913	CHEMONTID:0004707	Organic nitrogen compounds
11309913	CHEMONTID:0003865	Organic salts
11309913	CHEMONTID:0000002	Organoheterocyclic compounds
11309913	CHEMONTID:0000278	Organonitrogen compounds
11309913	CHEMONTID:0002450	Primary amines
82148	CHEMONTID:0003922	Acetamides
82148	CHEMONTID:0000128	Alkyl aryl ethers
82148	CHEMONTID:0000138	Anisoles
82148	CHEMONTID:0002448	Benzenoids
82148	CHEMONTID:0001831	Carbonyl compounds
82148	CHEMONTID:0000475	Carboxylic acid amides
82148	CHEMONTID:0001093	Carboxylic acid derivatives
82148	CHEMONTID:0000265	Carboxylic acids and derivatives
82148	CHEMONTID:9999999	Chemical entities
82148	CHEMONTID:0000254	Ethers
82148	CHEMONTID:0004150	Hydrocarbon derivatives
82148	CHEMONTID:0004252	N-acetyl-2-arylethylamines
82148	CHEMONTID:0000023	Naphthalenes
82148	CHEMONTID:0000264	Organic acids and derivatives
82148	CHEMONTID:0000000	Organic compounds
82148	CHEMONTID:0004707	Organic nitrogen compounds
82148	CHEMONTID:0003940	Organic oxides
82148	CHEMONTID:0004603	Organic oxygen compounds
82148	CHEMONTID:0000278	Organonitrogen compounds
82148	CHEMONTID:0000323	Organooxygen compounds
82148	CHEMONTID:0002341	Phenol ethers
82148	CHEMONTID:0001663	Secondary carboxylic acid amides
46936268	CHEMONTID:0002467	1,2-diols
46936268	CHEMONTID:0000129	Alcohols and polyols
46936268	CHEMONTID:0003457	Alkyl phosphates
46936268	CHEMONTID:0002449	Amines
46936268	CHEMONTID:0001262	Aminopyrimidines and derivatives
46936268	CHEMONTID:0004139	Azacyclic compounds
46936268	CHEMONTID:0000011	Carbohydrates and carbohydrate conjugates
46936268	CHEMONTID:9999999	Chemical entities
46936268	CHEMONTID:0003901	Dialkylarylamines
46936268	CHEMONTID:0001346	Diazines
46936268	CHEMONTID:0002105	Glycosyl compounds
46936268	CHEMONTID:0002203	Glycosylamines
46936268	CHEMONTID:0004144	Heteroaromatic compounds
46936268	CHEMONTID:0004150	Hydrocarbon derivatives
46936268	CHEMONTID:0001797	Imidazopyrimidines
46936268	CHEMONTID:0003886	Imidolactams
46936268	CHEMONTID:0000160	Lactams
46936268	CHEMONTID:0003458	Monoalkyl phosphates
46936268	CHEMONTID:0001541	Monosaccharide phosphates
46936268	CHEMONTID:0001540	Monosaccharides
46936268	CHEMONTID:0000289	Nucleosides, nucleotides, and analogues
46936268	CHEMONTID:0000264	Organic acids and derivatives
46936268	CHEMONTID:0000000	Organic compounds
46936268	CHEMONTID:0004707	Organic nitrogen compounds
46936268	CHEMONTID:0003940	Organic oxides
46936268	CHEMONTID:0000463	Organic oxoanionic compounds
46936268	CHEMONTID:0004603	Organic oxygen compounds
46936268	CHEMONTID:0000402	Organic phosphoric acids and derivatives
46936268	CHEMONTID:0001804	Organic pyrophosphates
46936268	CHEMONTID:0000002	Organoheterocyclic compounds
46936268	CHEMONTID:0000278	Organonitrogen compounds
46936268	CHEMONTID:0000323	Organooxygen compounds
46936268	CHEMONTID:0004140	Oxacyclic compounds
46936268	CHEMONTID:0001967	Oxolanes
46936268	CHEMONTID:0002259	Pentose phosphates
46936268	CHEMONTID:0001497	Pentoses
46936268	CHEMONTID:0000408	Phosphate esters
46936268	CHEMONTID:0002286	Polyols
46936268	CHEMONTID:0002450	Primary amines
46936268	CHEMONTID:0001506	Purine nucleotides
46936268	CHEMONTID:0001618	Purine ribonucleoside diphosphates
46936268	CHEMONTID:0001617	Purine ribonucleoside monophosphates	Purine ribonucleoside monophosphates
46936268	CHEMONTID:0001544	Purine ribonucleotides
46936268	CHEMONTID:0000245	Purines and purine derivatives
46936268	CHEMONTID:0000597	Purinones
46936268	CHEMONTID:0000075	Pyrimidines and pyrimidine derivatives
46936268	CHEMONTID:0000291	Pyrimidones
46936268	CHEMONTID:0001661	Secondary alcohols
46936268	CHEMONTID:0002454	Tertiary alkylarylamines
46936268	CHEMONTID:0002452	Tertiary amines
46936268	CHEMONTID:0003890	Vinylogous amides
208925	CHEMONTID:0000338	Branched fatty acids
208925	CHEMONTID:0001831	Carbonyl compounds
208925	CHEMONTID:0001205	Carboxylic acids
208925	CHEMONTID:0000265	Carboxylic acids and derivatives
208925	CHEMONTID:9999999	Chemical entities
208925	CHEMONTID:0003909	Fatty Acyls
208925	CHEMONTID:0000262	Fatty acids and conjugates
208925	CHEMONTID:0004150	Hydrocarbon derivatives
208925	CHEMONTID:0000012	Lipids and lipid-like molecules
208925	CHEMONTID:0003086	Medium-chain fatty acids
208925	CHEMONTID:0003544	Methyl-branched fatty acids
208925	CHEMONTID:0001137	Monocarboxylic acids and derivatives
208925	CHEMONTID:0000264	Organic acids and derivatives
208925	CHEMONTID:0000000	Organic compounds
208925	CHEMONTID:0003940	Organic oxides
208925	CHEMONTID:0004603	Organic oxygen compounds
208925	CHEMONTID:0000323	Organooxygen compounds
644213	CHEMONTID:0003098	2-halobenzoic acids and derivatives
644213	CHEMONTID:0003631	Allyl-type 1,3-dipolar organic compounds
644213	CHEMONTID:0000285	Anilides
644213	CHEMONTID:0004712	Aromatic anilides
644213	CHEMONTID:0001030	Aryl chlorides
644213	CHEMONTID:0002866	Aryl halides
644213	CHEMONTID:0000178	Benzamides
644213	CHEMONTID:0004713	Benzanilides
644213	CHEMONTID:0002279	Benzene and substituted derivatives
644213	CHEMONTID:0002448	Benzenoids
644213	CHEMONTID:0000176	Benzoic acids and derivatives
644213	CHEMONTID:0000321	Benzoyl derivatives
644213	CHEMONTID:0004117	C-nitro compounds
644213	CHEMONTID:0000475	Carboxylic acid amides
644213	CHEMONTID:0001093	Carboxylic acid derivatives
644213	CHEMONTID:0000265	Carboxylic acids and derivatives
644213	CHEMONTID:9999999	Chemical entities
644213	CHEMONTID:0001099	Chlorobenzenes
644213	CHEMONTID:0000035	Halobenzenes
644213	CHEMONTID:0003096	Halobenzoic acids and derivatives
644213	CHEMONTID:0004150	Hydrocarbon derivatives
644213	CHEMONTID:0004612	Nitroaromatic compounds
644213	CHEMONTID:0000036	Nitrobenzenes
644213	CHEMONTID:0003630	Organic 1,3-dipolar compounds
644213	CHEMONTID:0000264	Organic acids and derivatives
644213	CHEMONTID:0000000	Organic compounds
644213	CHEMONTID:0001152	Organic nitro compounds
644213	CHEMONTID:0004707	Organic nitrogen compounds
644213	CHEMONTID:0003940	Organic oxides
644213	CHEMONTID:0001508	Organic oxoazanium compounds
644213	CHEMONTID:0004603	Organic oxygen compounds
644213	CHEMONTID:0003865	Organic salts
644213	CHEMONTID:0003610	Organic zwitterions
644213	CHEMONTID:0001516	Organochlorides
644213	CHEMONTID:0000267	Organohalogen compounds
644213	CHEMONTID:0000278	Organonitrogen compounds
644213	CHEMONTID:0000323	Organooxygen compounds
644213	CHEMONTID:0003633	Propargyl-type 1,3-dipolar organic compounds
644213	CHEMONTID:0001663	Secondary carboxylic acid amides
644213	CHEMONTID:0002868	Vinyl halides
644213	CHEMONTID:0003888	Vinylogous halides
456199	CHEMONTID:0000128	Alkyl aryl ethers
456199	CHEMONTID:0001027	Alkyl fluorides
456199	CHEMONTID:0002867	Alkyl halides
456199	CHEMONTID:0003631	Allyl-type 1,3-dipolar organic compounds
456199	CHEMONTID:0004139	Azacyclic compounds
456199	CHEMONTID:0000436	Azoles
456199	CHEMONTID:0002279	Benzene and substituted derivatives
456199	CHEMONTID:0002448	Benzenoids
456199	CHEMONTID:0002542	Benzylethers
456199	CHEMONTID:0004117	C-nitro compounds
456199	CHEMONTID:9999999	Chemical entities
456199	CHEMONTID:0001167	Dialkyl ethers
456199	CHEMONTID:0000254	Ethers
456199	CHEMONTID:0004157	Halomethanes
456199	CHEMONTID:0004144	Heteroaromatic compounds
456199	CHEMONTID:0004150	Hydrocarbon derivatives
456199	CHEMONTID:0000078	Imidazoles
456199	CHEMONTID:0003886	Imidolactams
456199	CHEMONTID:0002311	N-substituted imidazoles
456199	CHEMONTID:0004612	Nitroaromatic compounds
456199	CHEMONTID:0000242	Nitroimidazoles
456199	CHEMONTID:0003630	Organic 1,3-dipolar compounds
456199	CHEMONTID:0003609	Organic cations
456199	CHEMONTID:0000000	Organic compounds
456199	CHEMONTID:0001152	Organic nitro compounds
456199	CHEMONTID:0004707	Organic nitrogen compounds
456199	CHEMONTID:0003940	Organic oxides
456199	CHEMONTID:0001508	Organic oxoazanium compounds
456199	CHEMONTID:0004603	Organic oxygen compounds
456199	CHEMONTID:0003865	Organic salts
456199	CHEMONTID:0001517	Organofluorides
456199	CHEMONTID:0000267	Organohalogen compounds
456199	CHEMONTID:0000002	Organoheterocyclic compounds
456199	CHEMONTID:0000278	Organonitrogen compounds
456199	CHEMONTID:0000323	Organooxygen compounds
456199	CHEMONTID:0004140	Oxacyclic compounds
456199	CHEMONTID:0002341	Phenol ethers
456199	CHEMONTID:0004742	Phenoxy compounds
456199	CHEMONTID:0003633	Propargyl-type 1,3-dipolar organic compounds
456199	CHEMONTID:0002310	Substituted imidazoles
456199	CHEMONTID:0004160	Trihalomethanes
439501	CHEMONTID:0004158	1-hydroxysteroids
439501	CHEMONTID:0003234	11-alpha-hydroxysteroids
439501	CHEMONTID:0003228	11-hydroxysteroids
439501	CHEMONTID:0004495	14-hydroxysteroids
439501	CHEMONTID:0001656	Acetals
439501	CHEMONTID:0000129	Alcohols and polyols
439501	CHEMONTID:0003628	Alpha,beta-unsaturated carboxylic esters
439501	CHEMONTID:0002223	Butenolides
439501	CHEMONTID:0000011	Carbohydrates and carbohydrate conjugates
439501	CHEMONTID:0001831	Carbonyl compounds
439501	CHEMONTID:0001093	Carboxylic acid derivatives
439501	CHEMONTID:0001238	Carboxylic acid esters
439501	CHEMONTID:0000265	Carboxylic acids and derivatives
439501	CHEMONTID:0001559	Cardenolide glycosides and derivatives
439501	CHEMONTID:0001555	Cardenolides and derivatives
439501	CHEMONTID:9999999	Chemical entities
439501	CHEMONTID:0001292	Cyclic alcohols and derivatives
439501	CHEMONTID:0001983	Dihydrofurans
439501	CHEMONTID:0003626	Enoate esters
439501	CHEMONTID:0000254	Ethers
439501	CHEMONTID:0001982	Furanones
439501	CHEMONTID:0002105	Glycosyl compounds
439501	CHEMONTID:0001498	Hexoses
439501	CHEMONTID:0004150	Hydrocarbon derivatives
439501	CHEMONTID:0001295	Hydroxysteroids
439501	CHEMONTID:0000050	Lactones
439501	CHEMONTID:0000012	Lipids and lipid-like molecules
439501	CHEMONTID:0001137	Monocarboxylic acids and derivatives
439501	CHEMONTID:0001540	Monosaccharides
439501	CHEMONTID:0002207	O-glycosyl compounds
439501	CHEMONTID:0000264	Organic acids and derivatives
439501	CHEMONTID:0000000	Organic compounds
439501	CHEMONTID:0003940	Organic oxides
439501	CHEMONTID:0004603	Organic oxygen compounds
439501	CHEMONTID:0000002	Organoheterocyclic compounds
439501	CHEMONTID:0000323	Organooxygen compounds
439501	CHEMONTID:0004140	Oxacyclic compounds
439501	CHEMONTID:0002012	Oxanes
439501	CHEMONTID:0002286	Polyols
439501	CHEMONTID:0000286	Primary alcohols
439501	CHEMONTID:0001661	Secondary alcohols
439501	CHEMONTID:0001125	Steroid lactones
439501	CHEMONTID:0001013	Steroidal glycosides
439501	CHEMONTID:0000258	Steroids and steroid derivatives
439501	CHEMONTID:0001670	Tertiary alcohols
46936284	CHEMONTID:0000129	Alcohols and polyols
46936284	CHEMONTID:0003457	Alkyl phosphates
46936284	CHEMONTID:0000011	Carbohydrates and carbohydrate conjugates
46936284	CHEMONTID:9999999	Chemical entities
46936284	CHEMONTID:0000254	Ethers
46936284	CHEMONTID:0001092	Hemiacetals
46936284	CHEMONTID:0002260	Hexose phosphates
46936284	CHEMONTID:0001498	Hexoses
46936284	CHEMONTID:0004150	Hydrocarbon derivatives
46936284	CHEMONTID:0003458	Monoalkyl phosphates
46936284	CHEMONTID:0001541	Monosaccharide phosphates
46936284	CHEMONTID:0001540	Monosaccharides
46936284	CHEMONTID:0000264	Organic acids and derivatives
46936284	CHEMONTID:0000000	Organic compounds
46936284	CHEMONTID:0003940	Organic oxides
46936284	CHEMONTID:0004603	Organic oxygen compounds
46936284	CHEMONTID:0000402	Organic phosphoric acids and derivatives
46936284	CHEMONTID:0000002	Organoheterocyclic compounds
46936284	CHEMONTID:0000323	Organooxygen compounds
46936284	CHEMONTID:0004140	Oxacyclic compounds
46936284	CHEMONTID:0002012	Oxanes
46936284	CHEMONTID:0000408	Phosphate esters
46936284	CHEMONTID:0002286	Polyols
46936284	CHEMONTID:0001661	Secondary alcohols
5460307	CHEMONTID:0001831	Carbonyl compounds
5460307	CHEMONTID:0001093	Carboxylic acid derivatives
5460307	CHEMONTID:0001166	Carboxylic acid salts
5460307	CHEMONTID:0001205	Carboxylic acids
5460307	CHEMONTID:0000265	Carboxylic acids and derivatives
5460307	CHEMONTID:9999999	Chemical entities
5460307	CHEMONTID:0000346	Dicarboxylic acids and derivatives
5460307	CHEMONTID:0003909	Fatty Acyls
5460307	CHEMONTID:0000262	Fatty acids and conjugates
5460307	CHEMONTID:0004150	Hydrocarbon derivatives
5460307	CHEMONTID:0000012	Lipids and lipid-like molecules
5460307	CHEMONTID:0000264	Organic acids and derivatives
5460307	CHEMONTID:0003608	Organic anions
5460307	CHEMONTID:0000000	Organic compounds
5460307	CHEMONTID:0003940	Organic oxides
5460307	CHEMONTID:0004603	Organic oxygen compounds
5460307	CHEMONTID:0000323	Organooxygen compounds
5460307	CHEMONTID:0000339	Unsaturated fatty acids
5865	CHEMONTID:0003059	11-oxosteroids
5865	CHEMONTID:0003236	17-hydroxysteroids
5865	CHEMONTID:0003058	20-oxosteroids
5865	CHEMONTID:0003095	21-hydroxysteroids
5865	CHEMONTID:0002973	3-oxo delta-1,4-steroids
5865	CHEMONTID:0003026	3-oxosteroids
5865	CHEMONTID:0000129	Alcohols and polyols
5865	CHEMONTID:0002912	Alpha-hydroxy ketones
5865	CHEMONTID:0001831	Carbonyl compounds
5865	CHEMONTID:9999999	Chemical entities
5865	CHEMONTID:0001292	Cyclic alcohols and derivatives
5865	CHEMONTID:0003487	Cyclic ketones
5865	CHEMONTID:0002977	Delta-1,4-steroids
5865	CHEMONTID:0001468	Gluco/mineralocorticoids, progestogins and derivatives
5865	CHEMONTID:0004150	Hydrocarbon derivatives
5865	CHEMONTID:0001295	Hydroxysteroids
5865	CHEMONTID:0000118	Ketones
5865	CHEMONTID:0000012	Lipids and lipid-like molecules
5865	CHEMONTID:0000000	Organic compounds
5865	CHEMONTID:0003940	Organic oxides
5865	CHEMONTID:0004603	Organic oxygen compounds
5865	CHEMONTID:0000323	Organooxygen compounds
5865	CHEMONTID:0001194	Oxosteroids
5865	CHEMONTID:0003569	Pregnane steroids
5865	CHEMONTID:0000286	Primary alcohols
5865	CHEMONTID:0000258	Steroids and steroid derivatives
5865	CHEMONTID:0001670	Tertiary alcohols
24860536	CHEMONTID:0001212	Alkylthiols
24860536	CHEMONTID:0000060	Alpha amino acids and derivatives
24860536	CHEMONTID:0000347	Amino acids and derivatives
24860536	CHEMONTID:0000013	Amino acids, peptides, and analogues
24860536	CHEMONTID:0001831	Carbonyl compounds
24860536	CHEMONTID:0000475	Carboxylic acid amides
24860536	CHEMONTID:0001093	Carboxylic acid derivatives
24860536	CHEMONTID:0001205	Carboxylic acids
24860536	CHEMONTID:0000265	Carboxylic acids and derivatives
24860536	CHEMONTID:9999999	Chemical entities
24860536	CHEMONTID:0003909	Fatty Acyls
24860536	CHEMONTID:0000262	Fatty acids and conjugates
24860536	CHEMONTID:0000331	Fatty amides
24860536	CHEMONTID:0004150	Hydrocarbon derivatives
24860536	CHEMONTID:0000012	Lipids and lipid-like molecules
24860536	CHEMONTID:0001137	Monocarboxylic acids and derivatives
24860536	CHEMONTID:0001096	N-acyl amines
24860536	CHEMONTID:0004148	N-acyl-L-alpha-amino acids
24860536	CHEMONTID:0002402	N-acyl-alpha amino acids
24860536	CHEMONTID:0001189	N-acyl-alpha amino acids and derivatives
24860536	CHEMONTID:0000264	Organic acids and derivatives
24860536	CHEMONTID:0000000	Organic compounds
24860536	CHEMONTID:0004707	Organic nitrogen compounds
24860536	CHEMONTID:0003940	Organic oxides
24860536	CHEMONTID:0004603	Organic oxygen compounds
24860536	CHEMONTID:0000278	Organonitrogen compounds
24860536	CHEMONTID:0000323	Organooxygen compounds
24860536	CHEMONTID:0000004	Organosulfur compounds
24860536	CHEMONTID:0001663	Secondary carboxylic acid amides
24860536	CHEMONTID:0001423	Thia fatty acids
24860536	CHEMONTID:0002485	Thiols
7500	CHEMONTID:0004477	Aromatic hydrocarbons
7500	CHEMONTID:0002279	Benzene and substituted derivatives
7500	CHEMONTID:0002448	Benzenoids
7500	CHEMONTID:9999999	Chemical entities
7500	CHEMONTID:0002837	Hydrocarbons
7500	CHEMONTID:0000000	Organic compounds
7500	CHEMONTID:0004475	Unsaturated hydrocarbons
4764	CHEMONTID:0004646	1-hydroxy-2-unsubstituted benzenoids
4764	CHEMONTID:0002279	Benzene and substituted derivatives
4764	CHEMONTID:0002448	Benzenoids
4764	CHEMONTID:0001578	Benzofuranones
4764	CHEMONTID:0000301	Benzofurans
4764	CHEMONTID:0001093	Carboxylic acid derivatives
4764	CHEMONTID:0001238	Carboxylic acid esters
4764	CHEMONTID:0000265	Carboxylic acids and derivatives
4764	CHEMONTID:9999999	Chemical entities
4764	CHEMONTID:0004150	Hydrocarbon derivatives
4764	CHEMONTID:0003409	Isobenzofuranones
4764	CHEMONTID:0004191	Isocoumarans
4764	CHEMONTID:0000050	Lactones
4764	CHEMONTID:0000264	Organic acids and derivatives
4764	CHEMONTID:0000000	Organic compounds
4764	CHEMONTID:0003940	Organic oxides
4764	CHEMONTID:0004603	Organic oxygen compounds
4764	CHEMONTID:0000002	Organoheterocyclic compounds
4764	CHEMONTID:0000323	Organooxygen compounds
4764	CHEMONTID:0004140	Oxacyclic compounds
4764	CHEMONTID:0000134	Phenols
4764	CHEMONTID:0001873	Phthalides
3825	CHEMONTID:0003670	Aryl ketones
3825	CHEMONTID:0004297	Aryl-phenylketones
3825	CHEMONTID:0002279	Benzene and substituted derivatives
3825	CHEMONTID:0002448	Benzenoids
3825	CHEMONTID:0000120	Benzophenones
3825	CHEMONTID:0000321	Benzoyl derivatives
3825	CHEMONTID:0001831	Carbonyl compounds
3825	CHEMONTID:0001205	Carboxylic acids
3825	CHEMONTID:0000265	Carboxylic acids and derivatives
3825	CHEMONTID:9999999	Chemical entities
3825	CHEMONTID:0000369	Diphenylmethanes
3825	CHEMONTID:0004150	Hydrocarbon derivatives
3825	CHEMONTID:0000118	Ketones
3825	CHEMONTID:0001137	Monocarboxylic acids and derivatives
3825	CHEMONTID:0000264	Organic acids and derivatives
3825	CHEMONTID:0000000	Organic compounds
3825	CHEMONTID:0003940	Organic oxides
3825	CHEMONTID:0004603	Organic oxygen compounds
3825	CHEMONTID:0000323	Organooxygen compounds
3825	CHEMONTID:0004296	Phenylketones
3825	CHEMONTID:0002551	Phenylpropanoic acids
3825	CHEMONTID:0000261	Phenylpropanoids and polyketides
719436	CHEMONTID:0003922	Acetamides
719436	CHEMONTID:0000060	Alpha amino acids and derivatives
719436	CHEMONTID:0000347	Amino acids and derivatives
719436	CHEMONTID:0000013	Amino acids, peptides, and analogues
719436	CHEMONTID:0004139	Azacyclic compounds
719436	CHEMONTID:0001831	Carbonyl compounds
719436	CHEMONTID:0000475	Carboxylic acid amides
719436	CHEMONTID:0001093	Carboxylic acid derivatives
719436	CHEMONTID:0001205	Carboxylic acids
719436	CHEMONTID:0000265	Carboxylic acids and derivatives
719436	CHEMONTID:9999999	Chemical entities
719436	CHEMONTID:0004150	Hydrocarbon derivatives
719436	CHEMONTID:0001137	Monocarboxylic acids and derivatives
719436	CHEMONTID:0002402	N-acyl-alpha amino acids
719436	CHEMONTID:0001189	N-acyl-alpha amino acids and derivatives
719436	CHEMONTID:0003023	N-acylpyrrolidines
719436	CHEMONTID:0000264	Organic acids and derivatives
719436	CHEMONTID:0000000	Organic compounds
719436	CHEMONTID:0004707	Organic nitrogen compounds
719436	CHEMONTID:0003940	Organic oxides
719436	CHEMONTID:0004603	Organic oxygen compounds
719436	CHEMONTID:0000002	Organoheterocyclic compounds
719436	CHEMONTID:0000278	Organonitrogen compounds
719436	CHEMONTID:0000323	Organooxygen compounds
719436	CHEMONTID:0004322	Proline and derivatives
719436	CHEMONTID:0002416	Pyrrolidine carboxylic acids
719436	CHEMONTID:0001903	Pyrrolidine carboxylic acids and derivatives
719436	CHEMONTID:0000218	Pyrrolidines
719436	CHEMONTID:0001664	Tertiary carboxylic acid amides
1387	CHEMONTID:0003137	Aminosulfonyl compounds
1387	CHEMONTID:0004139	Azacyclic compounds
1387	CHEMONTID:0000436	Azoles
1387	CHEMONTID:0002448	Benzenoids
1387	CHEMONTID:9999999	Chemical entities
1387	CHEMONTID:0004144	Heteroaromatic compounds
1387	CHEMONTID:0004150	Hydrocarbon derivatives
1387	CHEMONTID:0000264	Organic acids and derivatives
1387	CHEMONTID:0000000	Organic compounds
1387	CHEMONTID:0004707	Organic nitrogen compounds
1387	CHEMONTID:0003940	Organic oxides
1387	CHEMONTID:0004603	Organic oxygen compounds
1387	CHEMONTID:0004434	Organic sulfonic acids and derivatives
1387	CHEMONTID:0000002	Organoheterocyclic compounds
1387	CHEMONTID:0000278	Organonitrogen compounds
1387	CHEMONTID:0000323	Organooxygen compounds
1387	CHEMONTID:0001585	Organosulfonamides
1387	CHEMONTID:0000270	Organosulfonic acids and derivatives
1387	CHEMONTID:0000004	Organosulfur compounds
1387	CHEMONTID:0001157	Sulfonyls
1387	CHEMONTID:0000095	Thiazoles
1387	CHEMONTID:0003890	Vinylogous amides
46936883	CHEMONTID:0001656	Acetals
46936883	CHEMONTID:0000129	Alcohols and polyols
46936883	CHEMONTID:0001027	Alkyl fluorides
46936883	CHEMONTID:0002867	Alkyl halides
46936883	CHEMONTID:0003631	Allyl-type 1,3-dipolar organic compounds
46936883	CHEMONTID:0002279	Benzene and substituted derivatives
46936883	CHEMONTID:0002448	Benzenoids
46936883	CHEMONTID:0004117	C-nitro compounds
46936883	CHEMONTID:0000011	Carbohydrates and carbohydrate conjugates
46936883	CHEMONTID:9999999	Chemical entities
46936883	CHEMONTID:0001542	Disaccharides
46936883	CHEMONTID:0000254	Ethers
46936883	CHEMONTID:0002609	Fluorohydrins
46936883	CHEMONTID:0002105	Glycosyl compounds
46936883	CHEMONTID:0002528	Halohydrins
46936883	CHEMONTID:0004150	Hydrocarbon derivatives
46936883	CHEMONTID:0004612	Nitroaromatic compounds
46936883	CHEMONTID:0000036	Nitrobenzenes
46936883	CHEMONTID:0002207	O-glycosyl compounds
46936883	CHEMONTID:0003630	Organic 1,3-dipolar compounds
46936883	CHEMONTID:0000000	Organic compounds
46936883	CHEMONTID:0001152	Organic nitro compounds
46936883	CHEMONTID:0004707	Organic nitrogen compounds
46936883	CHEMONTID:0003940	Organic oxides
46936883	CHEMONTID:0001508	Organic oxoazanium compounds
46936883	CHEMONTID:0004603	Organic oxygen compounds
46936883	CHEMONTID:0003865	Organic salts
46936883	CHEMONTID:0003610	Organic zwitterions
46936883	CHEMONTID:0001517	Organofluorides
46936883	CHEMONTID:0000267	Organohalogen compounds
46936883	CHEMONTID:0000002	Organoheterocyclic compounds
46936883	CHEMONTID:0000278	Organonitrogen compounds
46936883	CHEMONTID:0000323	Organooxygen compounds
46936883	CHEMONTID:0004140	Oxacyclic compounds
46936883	CHEMONTID:0002012	Oxanes
46936883	CHEMONTID:0002341	Phenol ethers
46936883	CHEMONTID:0004742	Phenoxy compounds
46936883	CHEMONTID:0002286	Polyols
46936883	CHEMONTID:0000286	Primary alcohols
46936883	CHEMONTID:0003633	Propargyl-type 1,3-dipolar organic compounds
46936883	CHEMONTID:0001661	Secondary alcohols
6914621	CHEMONTID:0004314	Alanine and derivatives
6914621	CHEMONTID:0000128	Alkyl aryl ethers
6914621	CHEMONTID:0000060	Alpha amino acids and derivatives
6914621	CHEMONTID:0000347	Amino acids and derivatives
6914621	CHEMONTID:0000013	Amino acids, peptides, and analogues
6914621	CHEMONTID:0004139	Azacyclic compounds
6914621	CHEMONTID:0002279	Benzene and substituted derivatives
6914621	CHEMONTID:0002448	Benzenoids
6914621	CHEMONTID:0001831	Carbonyl compounds
6914621	CHEMONTID:0000475	Carboxylic acid amides
6914621	CHEMONTID:0001093	Carboxylic acid derivatives
6914621	CHEMONTID:0000265	Carboxylic acids and derivatives
6914621	CHEMONTID:9999999	Chemical entities
6914621	CHEMONTID:0000254	Ethers
6914621	CHEMONTID:0004144	Heteroaromatic compounds
6914621	CHEMONTID:0004150	Hydrocarbon derivatives
6914621	CHEMONTID:0000376	Hydroxamic acids
6914621	CHEMONTID:0000160	Lactams
6914621	CHEMONTID:0004152	Methylpyridines
6914621	CHEMONTID:0003449	N-alkylpyrrolidines
6914621	CHEMONTID:0000264	Organic acids and derivatives
6914621	CHEMONTID:0000000	Organic compounds
6914621	CHEMONTID:0004707	Organic nitrogen compounds
6914621	CHEMONTID:0003940	Organic oxides
6914621	CHEMONTID:0004603	Organic oxygen compounds
6914621	CHEMONTID:0000002	Organoheterocyclic compounds
6914621	CHEMONTID:0000278	Organonitrogen compounds
6914621	CHEMONTID:0000323	Organooxygen compounds
6914621	CHEMONTID:0002341	Phenol ethers
6914621	CHEMONTID:0004742	Phenoxy compounds
6914621	CHEMONTID:0002336	Phenylpyrrolidines
6914621	CHEMONTID:0001662	Primary carboxylic acid amides
6914621	CHEMONTID:0000089	Pyridines and derivatives
6914621	CHEMONTID:0000090	Pyrroles
6914621	CHEMONTID:0003031	Pyrrolidine-2-ones
6914621	CHEMONTID:0000218	Pyrrolidines
6914621	CHEMONTID:0001158	Pyrrolidones
6914621	CHEMONTID:0001253	Quinolines and derivatives
6914621	CHEMONTID:0001664	Tertiary carboxylic acid amides
67532	CHEMONTID:0002404	Alpha amino acids
67532	CHEMONTID:0000060	Alpha amino acids and derivatives
67532	CHEMONTID:0002449	Amines
67532	CHEMONTID:0004176	Amino acids
67532	CHEMONTID:0000347	Amino acids and derivatives
67532	CHEMONTID:0000013	Amino acids, peptides, and analogues
67532	CHEMONTID:0000188	Amphetamines and derivatives
67532	CHEMONTID:0003899	Aralkylamines
67532	CHEMONTID:0001029	Aryl bromides
67532	CHEMONTID:0002866	Aryl halides
67532	CHEMONTID:0002279	Benzene and substituted derivatives
67532	CHEMONTID:0002448	Benzenoids
67532	CHEMONTID:0001098	Bromobenzenes
67532	CHEMONTID:0002764	Bromophenols
67532	CHEMONTID:0001831	Carbonyl compounds
67532	CHEMONTID:0001205	Carboxylic acids
67532	CHEMONTID:0000265	Carboxylic acids and derivatives
67532	CHEMONTID:9999999	Chemical entities
67532	CHEMONTID:0000035	Halobenzenes
67532	CHEMONTID:0002320	Halophenols
67532	CHEMONTID:0004150	Hydrocarbon derivatives
67532	CHEMONTID:0004146	L-alpha-amino acids
67532	CHEMONTID:0000469	Monoalkylamines
67532	CHEMONTID:0001137	Monocarboxylic acids and derivatives
67532	CHEMONTID:0002768	O-bromophenols
67532	CHEMONTID:0000264	Organic acids and derivatives
67532	CHEMONTID:0000000	Organic compounds
67532	CHEMONTID:0004707	Organic nitrogen compounds
67532	CHEMONTID:0003940	Organic oxides
67532	CHEMONTID:0004603	Organic oxygen compounds
67532	CHEMONTID:0001515	Organobromides
67532	CHEMONTID:0000267	Organohalogen compounds
67532	CHEMONTID:0000278	Organonitrogen compounds
67532	CHEMONTID:0000323	Organooxygen compounds
67532	CHEMONTID:0000186	Phenethylamines
67532	CHEMONTID:0000134	Phenols
67532	CHEMONTID:0004321	Phenylalanine and derivatives
67532	CHEMONTID:0002551	Phenylpropanoic acids
67532	CHEMONTID:0000261	Phenylpropanoids and polyketides
67532	CHEMONTID:0002450	Primary amines
67532	CHEMONTID:0004319	Tyrosine and derivatives
46937005	CHEMONTID:0000129	Alcohols and polyols
46937005	CHEMONTID:0002449	Amines
46937005	CHEMONTID:0000283	Aminopyridines and derivatives
46937005	CHEMONTID:0004139	Azacyclic compounds
46937005	CHEMONTID:0000436	Azoles
46937005	CHEMONTID:0000011	Carbohydrates and carbohydrate conjugates
46937005	CHEMONTID:9999999	Chemical entities
46937005	CHEMONTID:0002105	Glycosyl compounds
46937005	CHEMONTID:0002203	Glycosylamines
46937005	CHEMONTID:0004144	Heteroaromatic compounds
46937005	CHEMONTID:0004150	Hydrocarbon derivatives
46937005	CHEMONTID:0003590	Imidazo-[4,5-c]pyridines
46937005	CHEMONTID:0004353	Imidazole[4,5-c]pyridine ribonucleosides and ribonucleotides
46937005	CHEMONTID:0000078	Imidazoles
46937005	CHEMONTID:0000328	Imidazopyridines
46937005	CHEMONTID:0003886	Imidolactams
46937005	CHEMONTID:0001540	Monosaccharides
46937005	CHEMONTID:0002311	N-substituted imidazoles
46937005	CHEMONTID:0000289	Nucleosides, nucleotides, and analogues
46937005	CHEMONTID:0000000	Organic compounds
46937005	CHEMONTID:0004707	Organic nitrogen compounds
46937005	CHEMONTID:0004603	Organic oxygen compounds
46937005	CHEMONTID:0000002	Organoheterocyclic compounds
46937005	CHEMONTID:0000278	Organonitrogen compounds
46937005	CHEMONTID:0000323	Organooxygen compounds
46937005	CHEMONTID:0004140	Oxacyclic compounds
46937005	CHEMONTID:0001967	Oxolanes
46937005	CHEMONTID:0001497	Pentoses
46937005	CHEMONTID:0000286	Primary alcohols
46937005	CHEMONTID:0002450	Primary amines
46937005	CHEMONTID:0000089	Pyridines and derivatives
46937005	CHEMONTID:0001661	Secondary alcohols
46937005	CHEMONTID:0002310	Substituted imidazoles
3336	CHEMONTID:0002449	Amines
3336	CHEMONTID:0003899	Aralkylamines
3336	CHEMONTID:0002279	Benzene and substituted derivatives
3336	CHEMONTID:0002448	Benzenoids
3336	CHEMONTID:9999999	Chemical entities
3336	CHEMONTID:0002228	Dialkylamines
3336	CHEMONTID:0000369	Diphenylmethanes
3336	CHEMONTID:0004150	Hydrocarbon derivatives
3336	CHEMONTID:0000000	Organic compounds
3336	CHEMONTID:0004707	Organic nitrogen compounds
3336	CHEMONTID:0000278	Organonitrogen compounds
3336	CHEMONTID:0002451	Secondary amines
5289566	CHEMONTID:0000128	Alkyl aryl ethers
5289566	CHEMONTID:0004139	Azacyclic compounds
5289566	CHEMONTID:0000436	Azoles
5289566	CHEMONTID:0002490	Azolines
5289566	CHEMONTID:0002279	Benzene and substituted derivatives
5289566	CHEMONTID:0002448	Benzenoids
5289566	CHEMONTID:9999999	Chemical entities
5289566	CHEMONTID:0000254	Ethers
5289566	CHEMONTID:0004144	Heteroaromatic compounds
5289566	CHEMONTID:0004150	Hydrocarbon derivatives
5289566	CHEMONTID:0000081	Isoxazoles
5289566	CHEMONTID:0003630	Organic 1,3-dipolar compounds
5289566	CHEMONTID:0000000	Organic compounds
5289566	CHEMONTID:0004707	Organic nitrogen compounds
5289566	CHEMONTID:0004603	Organic oxygen compounds
5289566	CHEMONTID:0000002	Organoheterocyclic compounds
5289566	CHEMONTID:0000278	Organonitrogen compounds
5289566	CHEMONTID:0000323	Organooxygen compounds
5289566	CHEMONTID:0004140	Oxacyclic compounds
5289566	CHEMONTID:0000084	Oxazolines
5289566	CHEMONTID:0002341	Phenol ethers
5289566	CHEMONTID:0004742	Phenoxy compounds
5289566	CHEMONTID:0003633	Propargyl-type 1,3-dipolar organic compounds
6914568	CHEMONTID:0002449	Amines
6914568	CHEMONTID:0000347	Amino acids and derivatives
6914568	CHEMONTID:0000013	Amino acids, peptides, and analogues
6914568	CHEMONTID:0000284	Aniline and substituted anilines
6914568	CHEMONTID:0004139	Azacyclic compounds
6914568	CHEMONTID:0002279	Benzene and substituted derivatives
6914568	CHEMONTID:0002448	Benzenoids
6914568	CHEMONTID:0000475	Carboxylic acid amides
6914568	CHEMONTID:0001093	Carboxylic acid derivatives
6914568	CHEMONTID:0000265	Carboxylic acids and derivatives
6914568	CHEMONTID:9999999	Chemical entities
6914568	CHEMONTID:0003901	Dialkylarylamines
6914568	CHEMONTID:0002389	Diazinanes
6914568	CHEMONTID:0004144	Heteroaromatic compounds
6914568	CHEMONTID:0004150	Hydrocarbon derivatives
6914568	CHEMONTID:0003357	N-alkylpiperazines
6914568	CHEMONTID:0003359	N-arylpiperazines
6914568	CHEMONTID:0003358	N-methylpiperazines
6914568	CHEMONTID:0002253	Nicotinamides
6914568	CHEMONTID:0000264	Organic acids and derivatives
6914568	CHEMONTID:0000000	Organic compounds
6914568	CHEMONTID:0004707	Organic nitrogen compounds
6914568	CHEMONTID:0003940	Organic oxides
6914568	CHEMONTID:0004603	Organic oxygen compounds
6914568	CHEMONTID:0000002	Organoheterocyclic compounds
6914568	CHEMONTID:0000278	Organonitrogen compounds
6914568	CHEMONTID:0000323	Organooxygen compounds
6914568	CHEMONTID:0001984	Phenylpiperazines
6914568	CHEMONTID:0002317	Phenylpyridines
6914568	CHEMONTID:0000189	Piperazines
6914568	CHEMONTID:0001326	Pyridinecarboxamides
6914568	CHEMONTID:0001322	Pyridinecarboxylic acids and derivatives
6914568	CHEMONTID:0000089	Pyridines and derivatives
6914568	CHEMONTID:0000090	Pyrroles
6914568	CHEMONTID:0000213	Pyrrolopyridines
6914568	CHEMONTID:0001663	Secondary carboxylic acid amides
6914568	CHEMONTID:0002257	Substituted pyrroles
6914568	CHEMONTID:0002454	Tertiary alkylarylamines
6914568	CHEMONTID:0002452	Tertiary amines
6914568	CHEMONTID:0002239	Trialkylamines
441080	CHEMONTID:0001794	Ajmaline-sarpagine alkaloids
441080	CHEMONTID:0000129	Alcohols and polyols
441080	CHEMONTID:0000279	Alkaloids and derivatives
441080	CHEMONTID:0002460	Alkanolamines
441080	CHEMONTID:0002449	Amines
441080	CHEMONTID:0003899	Aralkylamines
441080	CHEMONTID:0004139	Azacyclic compounds
441080	CHEMONTID:0000307	Azepanes
441080	CHEMONTID:0002448	Benzenoids
441080	CHEMONTID:0001914	Beta carbolines
441080	CHEMONTID:9999999	Chemical entities
441080	CHEMONTID:0001292	Cyclic alcohols and derivatives
441080	CHEMONTID:0003901	Dialkylarylamines
441080	CHEMONTID:0001088	Hemiaminals
441080	CHEMONTID:0004150	Hydrocarbon derivatives
441080	CHEMONTID:0000211	Indoles and derivatives
441080	CHEMONTID:0000000	Organic compounds
441080	CHEMONTID:0004707	Organic nitrogen compounds
441080	CHEMONTID:0004603	Organic oxygen compounds
441080	CHEMONTID:0000002	Organoheterocyclic compounds
441080	CHEMONTID:0000278	Organonitrogen compounds
441080	CHEMONTID:0000323	Organooxygen compounds
441080	CHEMONTID:0000195	Piperidines
441080	CHEMONTID:0001213	Pyridoindoles
441080	CHEMONTID:0000221	Quinolizidines
441080	CHEMONTID:0000252	Quinuclidines
441080	CHEMONTID:0001661	Secondary alcohols
441080	CHEMONTID:0002454	Tertiary alkylarylamines
441080	CHEMONTID:0002452	Tertiary amines
5274976	CHEMONTID:0004646	1-hydroxy-2-unsubstituted benzenoids
5274976	CHEMONTID:0004647	1-hydroxy-4-unsubstituted benzenoids
5274976	CHEMONTID:0002279	Benzene and substituted derivatives
5274976	CHEMONTID:0002448	Benzenoids
5274976	CHEMONTID:9999999	Chemical entities
5274976	CHEMONTID:0002463	Diarylethers
5274976	CHEMONTID:0004155	Diphenylethers
5274976	CHEMONTID:0000254	Ethers
5274976	CHEMONTID:0004150	Hydrocarbon derivatives
5274976	CHEMONTID:0000000	Organic compounds
5274976	CHEMONTID:0004603	Organic oxygen compounds
5274976	CHEMONTID:0000323	Organooxygen compounds
5274976	CHEMONTID:0002341	Phenol ethers
5274976	CHEMONTID:0000134	Phenols
5274976	CHEMONTID:0004742	Phenoxy compounds
134780	CHEMONTID:0000060	Alpha amino acids and derivatives
134780	CHEMONTID:0002449	Amines
134780	CHEMONTID:0000347	Amino acids and derivatives
134780	CHEMONTID:0000013	Amino acids, peptides, and analogues
134780	CHEMONTID:0004139	Azacyclic compounds
134780	CHEMONTID:0002448	Benzenoids
134780	CHEMONTID:0001831	Carbonyl compounds
134780	CHEMONTID:0001093	Carboxylic acid derivatives
134780	CHEMONTID:0001657	Carboxylic acid imides
134780	CHEMONTID:0000265	Carboxylic acids and derivatives
134780	CHEMONTID:9999999	Chemical entities
134780	CHEMONTID:0000164	Delta lactams
134780	CHEMONTID:0003033	Dicarboximides
134780	CHEMONTID:0004150	Hydrocarbon derivatives
134780	CHEMONTID:0000127	Isoindoles
134780	CHEMONTID:0001819	Isoindoles and derivatives
134780	CHEMONTID:0002496	Isoindolines
134780	CHEMONTID:0001820	Isoindolones
134780	CHEMONTID:0000160	Lactams
134780	CHEMONTID:0001658	N-substituted carboxylic acid imides
134780	CHEMONTID:0001659	N-unsubstituted carboxylic acid imides
134780	CHEMONTID:0000264	Organic acids and derivatives
134780	CHEMONTID:0000000	Organic compounds
134780	CHEMONTID:0004707	Organic nitrogen compounds
134780	CHEMONTID:0003940	Organic oxides
134780	CHEMONTID:0004603	Organic oxygen compounds
134780	CHEMONTID:0000002	Organoheterocyclic compounds
134780	CHEMONTID:0000278	Organonitrogen compounds
134780	CHEMONTID:0000323	Organooxygen compounds
134780	CHEMONTID:0004749	Phthalimides
134780	CHEMONTID:0001582	Piperidinediones
134780	CHEMONTID:0000195	Piperidines
134780	CHEMONTID:0001581	Piperidinones
134780	CHEMONTID:0002450	Primary amines
134780	CHEMONTID:0003890	Vinylogous amides
19241	CHEMONTID:0003137	Aminosulfonyl compounds
19241	CHEMONTID:0002279	Benzene and substituted derivatives
19241	CHEMONTID:0000031	Benzenesulfonamides
19241	CHEMONTID:0004233	Benzenesulfonyl compounds
19241	CHEMONTID:0002448	Benzenoids
19241	CHEMONTID:9999999	Chemical entities
19241	CHEMONTID:0004150	Hydrocarbon derivatives
19241	CHEMONTID:0000264	Organic acids and derivatives
19241	CHEMONTID:0000000	Organic compounds
19241	CHEMONTID:0004707	Organic nitrogen compounds
19241	CHEMONTID:0003940	Organic oxides
19241	CHEMONTID:0004603	Organic oxygen compounds
19241	CHEMONTID:0004434	Organic sulfonic acids and derivatives
19241	CHEMONTID:0000278	Organonitrogen compounds
19241	CHEMONTID:0004557	Organopnictogen compounds
19241	CHEMONTID:0001585	Organosulfonamides
19241	CHEMONTID:0000270	Organosulfonic acids and derivatives
19241	CHEMONTID:0000004	Organosulfur compounds
19241	CHEMONTID:0001157	Sulfonyls
7997	CHEMONTID:0003919	Acetate salts
7997	CHEMONTID:0001831	Carbonyl compounds
7997	CHEMONTID:0001093	Carboxylic acid derivatives
7997	CHEMONTID:0001238	Carboxylic acid esters
7997	CHEMONTID:0001166	Carboxylic acid salts
7997	CHEMONTID:0000265	Carboxylic acids and derivatives
7997	CHEMONTID:9999999	Chemical entities
7997	CHEMONTID:0004150	Hydrocarbon derivatives
7997	CHEMONTID:0001137	Monocarboxylic acids and derivatives
7997	CHEMONTID:0000264	Organic acids and derivatives
7997	CHEMONTID:0000000	Organic compounds
7997	CHEMONTID:0003940	Organic oxides
7997	CHEMONTID:0004603	Organic oxygen compounds
7997	CHEMONTID:0000323	Organooxygen compounds
5288615	CHEMONTID:0000128	Alkyl aryl ethers
5288615	CHEMONTID:0000060	Alpha amino acids and derivatives
5288615	CHEMONTID:0000347	Amino acids and derivatives
5288615	CHEMONTID:0000013	Amino acids, peptides, and analogues
5288615	CHEMONTID:0004139	Azacyclic compounds
5288615	CHEMONTID:0002279	Benzene and substituted derivatives
5288615	CHEMONTID:0000031	Benzenesulfonamides
5288615	CHEMONTID:0004233	Benzenesulfonyl compounds
5288615	CHEMONTID:0002448	Benzenoids
5288615	CHEMONTID:0001831	Carbonyl compounds
5288615	CHEMONTID:0000475	Carboxylic acid amides
5288615	CHEMONTID:0001093	Carboxylic acid derivatives
5288615	CHEMONTID:0000265	Carboxylic acids and derivatives
5288615	CHEMONTID:9999999	Chemical entities
5288615	CHEMONTID:0003862	Dialkylthioethers
5288615	CHEMONTID:0000254	Ethers
5288615	CHEMONTID:0004150	Hydrocarbon derivatives
5288615	CHEMONTID:0000376	Hydroxamic acids
5288615	CHEMONTID:0000264	Organic acids and derivatives
5288615	CHEMONTID:0000000	Organic compounds
5288615	CHEMONTID:0004707	Organic nitrogen compounds
5288615	CHEMONTID:0003940	Organic oxides
5288615	CHEMONTID:0004603	Organic oxygen compounds
5288615	CHEMONTID:0004434	Organic sulfonic acids and derivatives
5288615	CHEMONTID:0000002	Organoheterocyclic compounds
5288615	CHEMONTID:0000278	Organonitrogen compounds
5288615	CHEMONTID:0000323	Organooxygen compounds
5288615	CHEMONTID:0001585	Organosulfonamides
5288615	CHEMONTID:0000270	Organosulfonic acids and derivatives
5288615	CHEMONTID:0000004	Organosulfur compounds
5288615	CHEMONTID:0002341	Phenol ethers
5288615	CHEMONTID:0004742	Phenoxy compounds
5288615	CHEMONTID:0001662	Primary carboxylic acid amides
5288615	CHEMONTID:0001157	Sulfonyls
5288615	CHEMONTID:0001884	Thiazinanes
5288615	CHEMONTID:0001202	Thioethers
5288615	CHEMONTID:0002288	Thiomorpholines
72385	CHEMONTID:0000129	Alcohols and polyols
72385	CHEMONTID:0000128	Alkyl aryl ethers
72385	CHEMONTID:0002279	Benzene and substituted derivatives
72385	CHEMONTID:0002448	Benzenoids
72385	CHEMONTID:9999999	Chemical entities
72385	CHEMONTID:0001167	Dialkyl ethers
72385	CHEMONTID:0000254	Ethers
72385	CHEMONTID:0004150	Hydrocarbon derivatives
72385	CHEMONTID:0000000	Organic compounds
72385	CHEMONTID:0004603	Organic oxygen compounds
72385	CHEMONTID:0000323	Organooxygen compounds
72385	CHEMONTID:0002341	Phenol ethers
72385	CHEMONTID:0004742	Phenoxy compounds
72385	CHEMONTID:0003338	Polyethylene glycols
72385	CHEMONTID:0000286	Primary alcohols
447652	CHEMONTID:0003922	Acetamides
447652	CHEMONTID:0004139	Azacyclic compounds
447652	CHEMONTID:0000436	Azoles
447652	CHEMONTID:0001831	Carbonyl compounds
447652	CHEMONTID:0000475	Carboxylic acid amides
447652	CHEMONTID:0001093	Carboxylic acid derivatives
447652	CHEMONTID:0000265	Carboxylic acids and derivatives
447652	CHEMONTID:9999999	Chemical entities
447652	CHEMONTID:0001346	Diazines
447652	CHEMONTID:0004144	Heteroaromatic compounds
447652	CHEMONTID:0004150	Hydrocarbon derivatives
447652	CHEMONTID:0004396	Imidazo[1,2-a]pyridines
447652	CHEMONTID:0000078	Imidazoles
447652	CHEMONTID:0000328	Imidazopyridines
447652	CHEMONTID:0004506	N-acetylarylamines
447652	CHEMONTID:0003282	N-arylamides
447652	CHEMONTID:0002311	N-substituted imidazoles
447652	CHEMONTID:0000264	Organic acids and derivatives
447652	CHEMONTID:0000000	Organic compounds
447652	CHEMONTID:0004707	Organic nitrogen compounds
447652	CHEMONTID:0003940	Organic oxides
447652	CHEMONTID:0004603	Organic oxygen compounds
447652	CHEMONTID:0000002	Organoheterocyclic compounds
447652	CHEMONTID:0000278	Organonitrogen compounds
447652	CHEMONTID:0000323	Organooxygen compounds
447652	CHEMONTID:0000089	Pyridines and derivatives
447652	CHEMONTID:0000075	Pyrimidines and pyrimidine derivatives
447652	CHEMONTID:0001663	Secondary carboxylic acid amides
447652	CHEMONTID:0002310	Substituted imidazoles
23925	CHEMONTID:9999999	Chemical entities
23925	CHEMONTID:0000422	Homogeneous metal compounds
23925	CHEMONTID:0000426	Homogeneous transition metal compounds
23925	CHEMONTID:0000001	Inorganic compounds
62816	CHEMONTID:0001026	Alkyl chlorides
62816	CHEMONTID:0002867	Alkyl halides
62816	CHEMONTID:0002449	Amines
62816	CHEMONTID:9999999	Chemical entities
62816	CHEMONTID:0001167	Dialkyl ethers
62816	CHEMONTID:0002228	Dialkylamines
62816	CHEMONTID:0000159	Epoxides
62816	CHEMONTID:0000254	Ethers
62816	CHEMONTID:0004150	Hydrocarbon derivatives
62816	CHEMONTID:0000469	Monoalkylamines
62816	CHEMONTID:0000000	Organic compounds
62816	CHEMONTID:0004707	Organic nitrogen compounds
62816	CHEMONTID:0004603	Organic oxygen compounds
62816	CHEMONTID:0001516	Organochlorides
62816	CHEMONTID:0000267	Organohalogen compounds
62816	CHEMONTID:0000002	Organoheterocyclic compounds
62816	CHEMONTID:0000278	Organonitrogen compounds
62816	CHEMONTID:0000323	Organooxygen compounds
62816	CHEMONTID:0004140	Oxacyclic compounds
62816	CHEMONTID:0002450	Primary amines
62816	CHEMONTID:0002451	Secondary amines
46936391	CHEMONTID:9999999	Chemical entities
46936391	CHEMONTID:0004150	Hydrocarbon derivatives
46936391	CHEMONTID:0000000	Organic compounds
46936391	CHEMONTID:0003940	Organic oxides
46936391	CHEMONTID:0004603	Organic oxygen compounds
46936391	CHEMONTID:0000323	Organooxygen compounds
46936391	CHEMONTID:0003014	Organophosphinic acids and derivatives
46936391	CHEMONTID:0000400	Organophosphorus compounds
46936391	CHEMONTID:0003015	Phosphinic acid esters
974	CHEMONTID:0000060	Alpha amino acids and derivatives
974	CHEMONTID:0000347	Amino acids and derivatives
974	CHEMONTID:0000013	Amino acids, peptides, and analogues
974	CHEMONTID:0001831	Carbonyl compounds
974	CHEMONTID:0000475	Carboxylic acid amides
974	CHEMONTID:0001093	Carboxylic acid derivatives
974	CHEMONTID:0001205	Carboxylic acids
974	CHEMONTID:0000265	Carboxylic acids and derivatives
974	CHEMONTID:9999999	Chemical entities
974	CHEMONTID:0004150	Hydrocarbon derivatives
974	CHEMONTID:0001137	Monocarboxylic acids and derivatives
974	CHEMONTID:0000264	Organic acids and derivatives
974	CHEMONTID:0000000	Organic compounds
974	CHEMONTID:0004707	Organic nitrogen compounds
974	CHEMONTID:0003940	Organic oxides
974	CHEMONTID:0004603	Organic oxygen compounds
974	CHEMONTID:0000278	Organonitrogen compounds
974	CHEMONTID:0000323	Organooxygen compounds
974	CHEMONTID:0001662	Primary carboxylic acid amides
3492020	CHEMONTID:9999999	Chemical entities
3492020	CHEMONTID:0004150	Hydrocarbon derivatives
3492020	CHEMONTID:0000000	Organic compounds
3492020	CHEMONTID:0003940	Organic oxides
3492020	CHEMONTID:0004603	Organic oxygen compounds
3492020	CHEMONTID:0000401	Organic phosphines and derivatives
3492020	CHEMONTID:0001309	Organophosphine oxides
3492020	CHEMONTID:0000400	Organophosphorus compounds
15561101	CHEMONTID:0004139	Azacyclic compounds
15561101	CHEMONTID:0002448	Benzenoids
15561101	CHEMONTID:0000475	Carboxylic acid amides
15561101	CHEMONTID:0001093	Carboxylic acid derivatives
15561101	CHEMONTID:0000265	Carboxylic acids and derivatives
15561101	CHEMONTID:9999999	Chemical entities
15561101	CHEMONTID:0004144	Heteroaromatic compounds
15561101	CHEMONTID:0004150	Hydrocarbon derivatives
15561101	CHEMONTID:0000264	Organic acids and derivatives
15561101	CHEMONTID:0000000	Organic compounds
15561101	CHEMONTID:0004707	Organic nitrogen compounds
15561101	CHEMONTID:0003940	Organic oxides
15561101	CHEMONTID:0004603	Organic oxygen compounds
15561101	CHEMONTID:0000002	Organoheterocyclic compounds
15561101	CHEMONTID:0000278	Organonitrogen compounds
15561101	CHEMONTID:0000323	Organooxygen compounds
15561101	CHEMONTID:0001662	Primary carboxylic acid amides
15561101	CHEMONTID:0001322	Pyridinecarboxylic acids and derivatives
15561101	CHEMONTID:0000089	Pyridines and derivatives
15561101	CHEMONTID:0002553	Quinoline carboxamides
15561101	CHEMONTID:0002252	Quinoline-3-carboxamides
15561101	CHEMONTID:0001253	Quinolines and derivatives
3180	CHEMONTID:0000128	Alkyl aryl ethers
3180	CHEMONTID:0004298	Alkyl-phenylketones
3180	CHEMONTID:0002449	Amines
3180	CHEMONTID:0003671	Aryl alkyl ketones
3180	CHEMONTID:0003670	Aryl ketones
3180	CHEMONTID:0004139	Azacyclic compounds
3180	CHEMONTID:0002279	Benzene and substituted derivatives
3180	CHEMONTID:0002448	Benzenoids
3180	CHEMONTID:0000321	Benzoyl derivatives
3180	CHEMONTID:0000280	Beta-amino ketones
3180	CHEMONTID:0001831	Carbonyl compounds
3180	CHEMONTID:9999999	Chemical entities
3180	CHEMONTID:0000254	Ethers
3180	CHEMONTID:0004150	Hydrocarbon derivatives
3180	CHEMONTID:0000118	Ketones
3180	CHEMONTID:0000000	Organic compounds
3180	CHEMONTID:0004707	Organic nitrogen compounds
3180	CHEMONTID:0003940	Organic oxides
3180	CHEMONTID:0004603	Organic oxygen compounds
3180	CHEMONTID:0000002	Organoheterocyclic compounds
3180	CHEMONTID:0000278	Organonitrogen compounds
3180	CHEMONTID:0000323	Organooxygen compounds
3180	CHEMONTID:0002341	Phenol ethers
3180	CHEMONTID:0004742	Phenoxy compounds
3180	CHEMONTID:0004296	Phenylketones
3180	CHEMONTID:0000195	Piperidines
3180	CHEMONTID:0002452	Tertiary amines
3180	CHEMONTID:0002239	Trialkylamines
3488	CHEMONTID:0003099	3-halobenzoic acids and derivatives
3488	CHEMONTID:0000128	Alkyl aryl ethers
3488	CHEMONTID:0003137	Aminosulfonyl compounds
3488	CHEMONTID:0000138	Anisoles
3488	CHEMONTID:0001030	Aryl chlorides
3488	CHEMONTID:0002866	Aryl halides
3488	CHEMONTID:0000178	Benzamides
3488	CHEMONTID:0002279	Benzene and substituted derivatives
3488	CHEMONTID:0000031	Benzenesulfonamides
3488	CHEMONTID:0004233	Benzenesulfonyl compounds
3488	CHEMONTID:0002448	Benzenoids
3488	CHEMONTID:0000176	Benzoic acids and derivatives
3488	CHEMONTID:0000321	Benzoyl derivatives
3488	CHEMONTID:0001831	Carbonyl compounds
3488	CHEMONTID:0000475	Carboxylic acid amides
3488	CHEMONTID:0001093	Carboxylic acid derivatives
3488	CHEMONTID:0000265	Carboxylic acids and derivatives
3488	CHEMONTID:9999999	Chemical entities
3488	CHEMONTID:0001099	Chlorobenzenes
3488	CHEMONTID:0000254	Ethers
3488	CHEMONTID:0000035	Halobenzenes
3488	CHEMONTID:0003096	Halobenzoic acids and derivatives
3488	CHEMONTID:0004150	Hydrocarbon derivatives
3488	CHEMONTID:0004113	Methoxybenzenes
3488	CHEMONTID:0000264	Organic acids and derivatives
3488	CHEMONTID:0000000	Organic compounds
3488	CHEMONTID:0004707	Organic nitrogen compounds
3488	CHEMONTID:0003940	Organic oxides
3488	CHEMONTID:0004603	Organic oxygen compounds
3488	CHEMONTID:0004434	Organic sulfonic acids and derivatives
3488	CHEMONTID:0001516	Organochlorides
3488	CHEMONTID:0000267	Organohalogen compounds
3488	CHEMONTID:0000278	Organonitrogen compounds
3488	CHEMONTID:0000323	Organooxygen compounds
3488	CHEMONTID:0000270	Organosulfonic acids and derivatives
3488	CHEMONTID:0000004	Organosulfur compounds
3488	CHEMONTID:0002341	Phenol ethers
3488	CHEMONTID:0004742	Phenoxy compounds
3488	CHEMONTID:0001663	Secondary carboxylic acid amides
3488	CHEMONTID:0001157	Sulfonyls
3488	CHEMONTID:0000490	Sulfonylureas
448889	CHEMONTID:0002449	Amines
448889	CHEMONTID:0003899	Aralkylamines
448889	CHEMONTID:0001031	Aryl fluorides
448889	CHEMONTID:0002866	Aryl halides
448889	CHEMONTID:0004139	Azacyclic compounds
448889	CHEMONTID:0002279	Benzene and substituted derivatives
448889	CHEMONTID:0002448	Benzenoids
448889	CHEMONTID:0004789	Benzodiazines
448889	CHEMONTID:9999999	Chemical entities
448889	CHEMONTID:0004788	Diazanaphthalenes
448889	CHEMONTID:0001346	Diazines
448889	CHEMONTID:0001100	Fluorobenzenes
448889	CHEMONTID:0000035	Halobenzenes
448889	CHEMONTID:0004144	Heteroaromatic compounds
448889	CHEMONTID:0004150	Hydrocarbon derivatives
448889	CHEMONTID:0002224	Hydropyridines
448889	CHEMONTID:0000160	Lactams
448889	CHEMONTID:0000000	Organic compounds
448889	CHEMONTID:0004707	Organic nitrogen compounds
448889	CHEMONTID:0003940	Organic oxides
448889	CHEMONTID:0004603	Organic oxygen compounds
448889	CHEMONTID:0001517	Organofluorides
448889	CHEMONTID:0000267	Organohalogen compounds
448889	CHEMONTID:0000002	Organoheterocyclic compounds
448889	CHEMONTID:0000278	Organonitrogen compounds
448889	CHEMONTID:0000323	Organooxygen compounds
448889	CHEMONTID:0000089	Pyridines and derivatives
448889	CHEMONTID:0000075	Pyrimidines and pyrimidine derivatives
448889	CHEMONTID:0000291	Pyrimidones
448889	CHEMONTID:0000485	Quinazolines
448889	CHEMONTID:0002452	Tertiary amines
448889	CHEMONTID:0002239	Trialkylamines
4369553	CHEMONTID:0002467	1,2-diols
4369553	CHEMONTID:0001314	1,3-dioxanes
4369553	CHEMONTID:0001656	Acetals
4369553	CHEMONTID:0000129	Alcohols and polyols
4369553	CHEMONTID:0000011	Carbohydrates and carbohydrate conjugates
4369553	CHEMONTID:0001831	Carbonyl compounds
4369553	CHEMONTID:0001205	Carboxylic acids
4369553	CHEMONTID:0000265	Carboxylic acids and derivatives
4369553	CHEMONTID:9999999	Chemical entities
4369553	CHEMONTID:0000368	Dioxanes
4369553	CHEMONTID:0000254	Ethers
4369553	CHEMONTID:0001092	Hemiacetals
4369553	CHEMONTID:0004150	Hydrocarbon derivatives
4369553	CHEMONTID:0004472	Ketals
4369553	CHEMONTID:0001137	Monocarboxylic acids and derivatives
4369553	CHEMONTID:0001540	Monosaccharides
4369553	CHEMONTID:0000264	Organic acids and derivatives
4369553	CHEMONTID:0000000	Organic compounds
4369553	CHEMONTID:0003940	Organic oxides
4369553	CHEMONTID:0004603	Organic oxygen compounds
4369553	CHEMONTID:0000002	Organoheterocyclic compounds
4369553	CHEMONTID:0000323	Organooxygen compounds
4369553	CHEMONTID:0004140	Oxacyclic compounds
4369553	CHEMONTID:0002012	Oxanes
4369553	CHEMONTID:0002286	Polyols
4369553	CHEMONTID:0002011	Pyranodioxins
4369553	CHEMONTID:0001661	Secondary alcohols
46936513	CHEMONTID:0002449	Amines
46936513	CHEMONTID:0003899	Aralkylamines
46936513	CHEMONTID:0002279	Benzene and substituted derivatives
46936513	CHEMONTID:0004233	Benzenesulfonyl compounds
46936513	CHEMONTID:0002448	Benzenoids
46936513	CHEMONTID:9999999	Chemical entities
46936513	CHEMONTID:0004150	Hydrocarbon derivatives
46936513	CHEMONTID:0000469	Monoalkylamines
46936513	CHEMONTID:0000000	Organic compounds
46936513	CHEMONTID:0004707	Organic nitrogen compounds
46936513	CHEMONTID:0003940	Organic oxides
46936513	CHEMONTID:0004603	Organic oxygen compounds
46936513	CHEMONTID:0000278	Organonitrogen compounds
46936513	CHEMONTID:0000004	Organosulfur compounds
46936513	CHEMONTID:0002450	Primary amines
46936513	CHEMONTID:0000505	Sulfones
46936513	CHEMONTID:0001157	Sulfonyls
11493598	CHEMONTID:0002449	Amines
11493598	CHEMONTID:0004139	Azacyclic compounds
11493598	CHEMONTID:0000436	Azoles
11493598	CHEMONTID:0002279	Benzene and substituted derivatives
11493598	CHEMONTID:0002448	Benzenoids
11493598	CHEMONTID:9999999	Chemical entities
11493598	CHEMONTID:0001346	Diazines
11493598	CHEMONTID:0004144	Heteroaromatic compounds
11493598	CHEMONTID:0004150	Hydrocarbon derivatives
11493598	CHEMONTID:0003886	Imidolactams
11493598	CHEMONTID:0000000	Organic compounds
11493598	CHEMONTID:0004707	Organic nitrogen compounds
11493598	CHEMONTID:0000002	Organoheterocyclic compounds
11493598	CHEMONTID:0000278	Organonitrogen compounds
11493598	CHEMONTID:0002019	Phenylpyrazoles
11493598	CHEMONTID:0002450	Primary amines
11493598	CHEMONTID:0000087	Pyrazoles
11493598	CHEMONTID:0000304	Pyrazolopyridines
11493598	CHEMONTID:0000074	Pyridazines and derivatives
11493598	CHEMONTID:0000089	Pyridines and derivatives
46936822	CHEMONTID:0000060	Alpha amino acids and derivatives
46936822	CHEMONTID:0000347	Amino acids and derivatives
46936822	CHEMONTID:0000013	Amino acids, peptides, and analogues
46936822	CHEMONTID:0002279	Benzene and substituted derivatives
46936822	CHEMONTID:0002448	Benzenoids
46936822	CHEMONTID:0001097	Benzyloxycarbonyls
46936822	CHEMONTID:0001162	Carbamate esters
46936822	CHEMONTID:0000318	Carbamic acids and derivatives
46936822	CHEMONTID:0001831	Carbonyl compounds
46936822	CHEMONTID:0001093	Carboxylic acid derivatives
46936822	CHEMONTID:0001165	Carboxylic acid hydrazides
46936822	CHEMONTID:0000265	Carboxylic acids and derivatives
46936822	CHEMONTID:9999999	Chemical entities
46936822	CHEMONTID:0000112	Hydrazines and derivatives
46936822	CHEMONTID:0004150	Hydrocarbon derivatives
46936822	CHEMONTID:0004329	Leucine and derivatives
46936822	CHEMONTID:0000264	Organic acids and derivatives
46936822	CHEMONTID:0000000	Organic compounds
46936822	CHEMONTID:0004707	Organic nitrogen compounds
46936822	CHEMONTID:0003940	Organic oxides
46936822	CHEMONTID:0004603	Organic oxygen compounds
46936822	CHEMONTID:0000278	Organonitrogen compounds
46936822	CHEMONTID:0000323	Organooxygen compounds
46936822	CHEMONTID:0000114	Semicarbazides
5289377	CHEMONTID:0004570	Alkylboranes
5289377	CHEMONTID:0002279	Benzene and substituted derivatives
5289377	CHEMONTID:0002448	Benzenoids
5289377	CHEMONTID:0002565	Benzoic acids
5289377	CHEMONTID:0000176	Benzoic acids and derivatives
5289377	CHEMONTID:0000321	Benzoyl derivatives
5289377	CHEMONTID:0000498	Boronic acid derivatives
5289377	CHEMONTID:0000415	Boronic acids
5289377	CHEMONTID:0001831	Carbonyl compounds
5289377	CHEMONTID:0000475	Carboxylic acid amides
5289377	CHEMONTID:0001093	Carboxylic acid derivatives
5289377	CHEMONTID:0001205	Carboxylic acids
5289377	CHEMONTID:0000265	Carboxylic acids and derivatives
5289377	CHEMONTID:9999999	Chemical entities
5289377	CHEMONTID:0004144	Heteroaromatic compounds
5289377	CHEMONTID:0004150	Hydrocarbon derivatives
5289377	CHEMONTID:0004573	Monoalkylboranes
5289377	CHEMONTID:0000264	Organic acids and derivatives
5289377	CHEMONTID:0000000	Organic compounds
5289377	CHEMONTID:0004036	Organic metal salts
5289377	CHEMONTID:0003998	Organic metalloid salts
5289377	CHEMONTID:0004707	Organic nitrogen compounds
5289377	CHEMONTID:0003940	Organic oxides
5289377	CHEMONTID:0004603	Organic oxygen compounds
5289377	CHEMONTID:0003865	Organic salts
5289377	CHEMONTID:0002795	Organoboron compounds
5289377	CHEMONTID:0000002	Organoheterocyclic compounds
5289377	CHEMONTID:0000462	Organometallic compounds
5289377	CHEMONTID:0001370	Organometalloid compounds
5289377	CHEMONTID:0000278	Organonitrogen compounds
5289377	CHEMONTID:0000323	Organooxygen compounds
5289377	CHEMONTID:0001663	Secondary carboxylic acid amides
5289377	CHEMONTID:0000097	Thiophenes
6196	CHEMONTID:0000060	Alpha amino acids and derivatives
6196	CHEMONTID:0000347	Amino acids and derivatives
6196	CHEMONTID:0000013	Amino acids, peptides, and analogues
6196	CHEMONTID:0004139	Azacyclic compounds
6196	CHEMONTID:0000102	Azetidines
6196	CHEMONTID:0000436	Azoles
6196	CHEMONTID:0002491	Azolidines
6196	CHEMONTID:0002279	Benzene and substituted derivatives
6196	CHEMONTID:0002448	Benzenoids
6196	CHEMONTID:0000162	Beta lactams
6196	CHEMONTID:0001831	Carbonyl compounds
6196	CHEMONTID:0000475	Carboxylic acid amides
6196	CHEMONTID:0001093	Carboxylic acid derivatives
6196	CHEMONTID:0001205	Carboxylic acids
6196	CHEMONTID:0000265	Carboxylic acids and derivatives
6196	CHEMONTID:9999999	Chemical entities
6196	CHEMONTID:0003862	Dialkylthioethers
6196	CHEMONTID:0004830	Dipeptides
6196	CHEMONTID:0004144	Heteroaromatic compounds
6196	CHEMONTID:0004150	Hydrocarbon derivatives
6196	CHEMONTID:0000081	Isoxazoles
6196	CHEMONTID:0000160	Lactams
6196	CHEMONTID:0001137	Monocarboxylic acids and derivatives
6196	CHEMONTID:0001189	N-acyl-alpha amino acids and derivatives
6196	CHEMONTID:0000264	Organic acids and derivatives
6196	CHEMONTID:0000000	Organic compounds
6196	CHEMONTID:0004707	Organic nitrogen compounds
6196	CHEMONTID:0003940	Organic oxides
6196	CHEMONTID:0004603	Organic oxygen compounds
6196	CHEMONTID:0000002	Organoheterocyclic compounds
6196	CHEMONTID:0000278	Organonitrogen compounds
6196	CHEMONTID:0000323	Organooxygen compounds
6196	CHEMONTID:0000004	Organosulfur compounds
6196	CHEMONTID:0004140	Oxacyclic compounds
6196	CHEMONTID:0000172	Penams
6196	CHEMONTID:0000174	Penicillins
6196	CHEMONTID:0000348	Peptides
6196	CHEMONTID:0001663	Secondary carboxylic acid amides
6196	CHEMONTID:0001664	Tertiary carboxylic acid amides
6196	CHEMONTID:0000226	Thiazolidines
6196	CHEMONTID:0001202	Thioethers
6196	CHEMONTID:0001666	Thiohemiaminal derivatives
24812758	CHEMONTID:0003481	2,5-disubstituted thiophenes
24812758	CHEMONTID:0000129	Alcohols and polyols
24812758	CHEMONTID:0001031	Aryl fluorides
24812758	CHEMONTID:0002866	Aryl halides
24812758	CHEMONTID:0002279	Benzene and substituted derivatives
24812758	CHEMONTID:0002448	Benzenoids
24812758	CHEMONTID:0002204	C-glycosyl compounds
24812758	CHEMONTID:0000011	Carbohydrates and carbohydrate conjugates
24812758	CHEMONTID:9999999	Chemical entities
24812758	CHEMONTID:0001167	Dialkyl ethers
24812758	CHEMONTID:0000254	Ethers
24812758	CHEMONTID:0001100	Fluorobenzenes
24812758	CHEMONTID:0002105	Glycosyl compounds
24812758	CHEMONTID:0000035	Halobenzenes
24812758	CHEMONTID:0004144	Heteroaromatic compounds
24812758	CHEMONTID:0001498	Hexoses
24812758	CHEMONTID:0004150	Hydrocarbon derivatives
24812758	CHEMONTID:0001540	Monosaccharides
24812758	CHEMONTID:0000000	Organic compounds
24812758	CHEMONTID:0004603	Organic oxygen compounds
24812758	CHEMONTID:0001517	Organofluorides
24812758	CHEMONTID:0000267	Organohalogen compounds
24812758	CHEMONTID:0000002	Organoheterocyclic compounds
24812758	CHEMONTID:0000323	Organooxygen compounds
24812758	CHEMONTID:0004140	Oxacyclic compounds
24812758	CHEMONTID:0002012	Oxanes
24812758	CHEMONTID:0004165	Phenolic glycosides
24812758	CHEMONTID:0002286	Polyols
24812758	CHEMONTID:0000286	Primary alcohols
24812758	CHEMONTID:0001661	Secondary alcohols
24812758	CHEMONTID:0000097	Thiophenes
24812758	CHEMONTID:0001091	Toluenes
449005	CHEMONTID:0000129	Alcohols and polyols
449005	CHEMONTID:0003457	Alkyl phosphates
449005	CHEMONTID:0001831	Carbonyl compounds
449005	CHEMONTID:0001093	Carboxylic acid derivatives
449005	CHEMONTID:0001238	Carboxylic acid esters
449005	CHEMONTID:0000265	Carboxylic acids and derivatives
449005	CHEMONTID:0001233	Cardiolipins
449005	CHEMONTID:9999999	Chemical entities
449005	CHEMONTID:0003459	Dialkyl phosphates
449005	CHEMONTID:0003909	Fatty Acyls
449005	CHEMONTID:0000324	Fatty acid esters
449005	CHEMONTID:0003389	Glycerophosphoglycerophosphoglycerols
449005	CHEMONTID:0000256	Glycerophospholipids
449005	CHEMONTID:0004150	Hydrocarbon derivatives
449005	CHEMONTID:0000012	Lipids and lipid-like molecules
449005	CHEMONTID:0000264	Organic acids and derivatives
449005	CHEMONTID:0000000	Organic compounds
449005	CHEMONTID:0003940	Organic oxides
449005	CHEMONTID:0004603	Organic oxygen compounds
449005	CHEMONTID:0000402	Organic phosphoric acids and derivatives
449005	CHEMONTID:0000323	Organooxygen compounds
449005	CHEMONTID:0000408	Phosphate esters
449005	CHEMONTID:0001661	Secondary alcohols
449005	CHEMONTID:0002966	Tetracarboxylic acids and derivatives
17754202	CHEMONTID:0000129	Alcohols and polyols
17754202	CHEMONTID:0003457	Alkyl phosphates
17754202	CHEMONTID:0002404	Alpha amino acids
17754202	CHEMONTID:0000060	Alpha amino acids and derivatives
17754202	CHEMONTID:0002449	Amines
17754202	CHEMONTID:0004176	Amino acids
17754202	CHEMONTID:0000347	Amino acids and derivatives
17754202	CHEMONTID:0000013	Amino acids, peptides, and analogues
17754202	CHEMONTID:0003899	Aralkylamines
17754202	CHEMONTID:0004139	Azacyclic compounds
17754202	CHEMONTID:0001713	Beta hydroxy acids and derivatives
17754202	CHEMONTID:0001831	Carbonyl compounds
17754202	CHEMONTID:0001205	Carboxylic acids
17754202	CHEMONTID:0000265	Carboxylic acids and derivatives
17754202	CHEMONTID:9999999	Chemical entities
17754202	CHEMONTID:0004145	D-alpha-amino acids
17754202	CHEMONTID:0002228	Dialkylamines
17754202	CHEMONTID:0004144	Heteroaromatic compounds
17754202	CHEMONTID:0004150	Hydrocarbon derivatives
17754202	CHEMONTID:0000472	Hydroxy acids and derivatives
17754202	CHEMONTID:0004151	Hydroxypyridines
17754202	CHEMONTID:0004152	Methylpyridines
17754202	CHEMONTID:0003458	Monoalkyl phosphates
17754202	CHEMONTID:0001137	Monocarboxylic acids and derivatives
17754202	CHEMONTID:0000264	Organic acids and derivatives
17754202	CHEMONTID:0000000	Organic compounds
17754202	CHEMONTID:0004707	Organic nitrogen compounds
17754202	CHEMONTID:0003940	Organic oxides
17754202	CHEMONTID:0004603	Organic oxygen compounds
17754202	CHEMONTID:0000402	Organic phosphoric acids and derivatives
17754202	CHEMONTID:0000002	Organoheterocyclic compounds
17754202	CHEMONTID:0000278	Organonitrogen compounds
17754202	CHEMONTID:0000323	Organooxygen compounds
17754202	CHEMONTID:0000408	Phosphate esters
17754202	CHEMONTID:0000089	Pyridines and derivatives
17754202	CHEMONTID:0004259	Pyridoxamine 5'-phosphates
17754202	CHEMONTID:0001966	Pyridoxamines
17754202	CHEMONTID:0001661	Secondary alcohols
17754202	CHEMONTID:0002451	Secondary amines
5326930	CHEMONTID:0000128	Alkyl aryl ethers
5326930	CHEMONTID:0002449	Amines
5326930	CHEMONTID:0001262	Aminopyrimidines and derivatives
5326930	CHEMONTID:0000138	Anisoles
5326930	CHEMONTID:0004139	Azacyclic compounds
5326930	CHEMONTID:0000436	Azoles
5326930	CHEMONTID:0002279	Benzene and substituted derivatives
5326930	CHEMONTID:0002448	Benzenoids
5326930	CHEMONTID:0000294	Benzimidazoles
5326930	CHEMONTID:0004789	Benzodiazines
5326930	CHEMONTID:9999999	Chemical entities
5326930	CHEMONTID:0004788	Diazanaphthalenes
5326930	CHEMONTID:0001346	Diazines
5326930	CHEMONTID:0000254	Ethers
5326930	CHEMONTID:0004144	Heteroaromatic compounds
5326930	CHEMONTID:0004150	Hydrocarbon derivatives
5326930	CHEMONTID:0000078	Imidazoles
5326930	CHEMONTID:0000160	Lactams
5326930	CHEMONTID:0004113	Methoxybenzenes
5326930	CHEMONTID:0000000	Organic compounds
5326930	CHEMONTID:0004707	Organic nitrogen compounds
5326930	CHEMONTID:0003940	Organic oxides
5326930	CHEMONTID:0004603	Organic oxygen compounds
5326930	CHEMONTID:0000002	Organoheterocyclic compounds
5326930	CHEMONTID:0000278	Organonitrogen compounds
5326930	CHEMONTID:0000323	Organooxygen compounds
5326930	CHEMONTID:0002341	Phenol ethers
5326930	CHEMONTID:0004742	Phenoxy compounds
5326930	CHEMONTID:0000261	Phenylpropanoids and polyketides
5326930	CHEMONTID:0002450	Primary amines
5326930	CHEMONTID:0000075	Pyrimidines and pyrimidine derivatives
5326930	CHEMONTID:0000291	Pyrimidones
5326930	CHEMONTID:0002314	Quinazolinamines
5326930	CHEMONTID:0000485	Quinazolines
5326930	CHEMONTID:0000253	Stilbenes
448955	CHEMONTID:0000128	Alkyl aryl ethers
448955	CHEMONTID:0002449	Amines
448955	CHEMONTID:0000283	Aminopyridines and derivatives
448955	CHEMONTID:0003137	Aminosulfonyl compounds
448955	CHEMONTID:0004139	Azacyclic compounds
448955	CHEMONTID:0002279	Benzene and substituted derivatives
448955	CHEMONTID:0000031	Benzenesulfonamides
448955	CHEMONTID:0004233	Benzenesulfonyl compounds
448955	CHEMONTID:0002448	Benzenoids
448955	CHEMONTID:9999999	Chemical entities
448955	CHEMONTID:0000254	Ethers
448955	CHEMONTID:0004144	Heteroaromatic compounds
448955	CHEMONTID:0004150	Hydrocarbon derivatives
448955	CHEMONTID:0000264	Organic acids and derivatives
448955	CHEMONTID:0003609	Organic cations
448955	CHEMONTID:0000000	Organic compounds
448955	CHEMONTID:0004707	Organic nitrogen compounds
448955	CHEMONTID:0003940	Organic oxides
448955	CHEMONTID:0004603	Organic oxygen compounds
448955	CHEMONTID:0004434	Organic sulfonic acids and derivatives
448955	CHEMONTID:0000002	Organoheterocyclic compounds
448955	CHEMONTID:0000278	Organonitrogen compounds
448955	CHEMONTID:0000323	Organooxygen compounds
448955	CHEMONTID:0001585	Organosulfonamides
448955	CHEMONTID:0000270	Organosulfonic acids and derivatives
448955	CHEMONTID:0000004	Organosulfur compounds
448955	CHEMONTID:0002341	Phenol ethers
448955	CHEMONTID:0004742	Phenoxy compounds
448955	CHEMONTID:0000089	Pyridines and derivatives
448955	CHEMONTID:0001764	Pyridinium derivatives
448955	CHEMONTID:0002458	Secondary alkylarylamines
448955	CHEMONTID:0002451	Secondary amines
448955	CHEMONTID:0000038	Sulfanilides
448955	CHEMONTID:0001157	Sulfonyls
448955	CHEMONTID:0001091	Toluenes
46936846	CHEMONTID:0002404	Alpha amino acids
46936846	CHEMONTID:0000060	Alpha amino acids and derivatives
46936846	CHEMONTID:0002449	Amines
46936846	CHEMONTID:0004176	Amino acids
46936846	CHEMONTID:0000347	Amino acids and derivatives
46936846	CHEMONTID:0000013	Amino acids, peptides, and analogues
46936846	CHEMONTID:0001831	Carbonyl compounds
46936846	CHEMONTID:0001205	Carboxylic acids
46936846	CHEMONTID:0000265	Carboxylic acids and derivatives
46936846	CHEMONTID:9999999	Chemical entities
46936846	CHEMONTID:0004313	Cysteine and derivatives
46936846	CHEMONTID:0004145	D-alpha-amino acids
46936846	CHEMONTID:0004150	Hydrocarbon derivatives
46936846	CHEMONTID:0000469	Monoalkylamines
46936846	CHEMONTID:0001137	Monocarboxylic acids and derivatives
46936846	CHEMONTID:0000264	Organic acids and derivatives
46936846	CHEMONTID:0000000	Organic compounds
46936846	CHEMONTID:0004036	Organic metal salts
46936846	CHEMONTID:0003998	Organic metalloid salts
46936846	CHEMONTID:0004707	Organic nitrogen compounds
46936846	CHEMONTID:0003940	Organic oxides
46936846	CHEMONTID:0004603	Organic oxygen compounds
46936846	CHEMONTID:0003865	Organic salts
46936846	CHEMONTID:0000405	Organoarsenic compounds
46936846	CHEMONTID:0004241	Organoarsenic sulfides
46936846	CHEMONTID:0000462	Organometallic compounds
46936846	CHEMONTID:0001370	Organometalloid compounds
46936846	CHEMONTID:0000278	Organonitrogen compounds
46936846	CHEMONTID:0000323	Organooxygen compounds
46936846	CHEMONTID:0000004	Organosulfur compounds
46936846	CHEMONTID:0004280	Oxygen-containing organoarsenic compounds
46936846	CHEMONTID:0002450	Primary amines
46936846	CHEMONTID:0003260	Sulfenyl compounds
46936846	CHEMONTID:0004240	Sulfur-containing organoarsenic compounds
46936846	CHEMONTID:0004055	Trivalent organic arsenic compounds
1066	CHEMONTID:0004139	Azacyclic compounds
1066	CHEMONTID:0001205	Carboxylic acids
1066	CHEMONTID:0000265	Carboxylic acids and derivatives
1066	CHEMONTID:9999999	Chemical entities
1066	CHEMONTID:0004144	Heteroaromatic compounds
1066	CHEMONTID:0004150	Hydrocarbon derivatives
1066	CHEMONTID:0000264	Organic acids and derivatives
1066	CHEMONTID:0000000	Organic compounds
1066	CHEMONTID:0004707	Organic nitrogen compounds
1066	CHEMONTID:0003940	Organic oxides
1066	CHEMONTID:0004603	Organic oxygen compounds
1066	CHEMONTID:0000002	Organoheterocyclic compounds
1066	CHEMONTID:0000278	Organonitrogen compounds
1066	CHEMONTID:0000323	Organooxygen compounds
1066	CHEMONTID:0002414	Pyridinecarboxylic acids
1066	CHEMONTID:0001322	Pyridinecarboxylic acids and derivatives
1066	CHEMONTID:0000089	Pyridines and derivatives
16842	CHEMONTID:0004139	Azacyclic compounds
16842	CHEMONTID:0001831	Carbonyl compounds
16842	CHEMONTID:0001093	Carboxylic acid derivatives
16842	CHEMONTID:0001657	Carboxylic acid imides
16842	CHEMONTID:0000265	Carboxylic acids and derivatives
16842	CHEMONTID:9999999	Chemical entities
16842	CHEMONTID:0003033	Dicarboximides
16842	CHEMONTID:0004150	Hydrocarbon derivatives
16842	CHEMONTID:0000160	Lactams
16842	CHEMONTID:0003449	N-alkylpyrrolidines
16842	CHEMONTID:0001658	N-substituted carboxylic acid imides
16842	CHEMONTID:0000264	Organic acids and derivatives
16842	CHEMONTID:0000000	Organic compounds
16842	CHEMONTID:0004707	Organic nitrogen compounds
16842	CHEMONTID:0003940	Organic oxides
16842	CHEMONTID:0004603	Organic oxygen compounds
16842	CHEMONTID:0000002	Organoheterocyclic compounds
16842	CHEMONTID:0000278	Organonitrogen compounds
16842	CHEMONTID:0000323	Organooxygen compounds
16842	CHEMONTID:0003031	Pyrrolidine-2-ones
16842	CHEMONTID:0000218	Pyrrolidines
16842	CHEMONTID:0001158	Pyrrolidones
146719	CHEMONTID:0002404	Alpha amino acids
146719	CHEMONTID:0000060	Alpha amino acids and derivatives
146719	CHEMONTID:0002449	Amines
146719	CHEMONTID:0004176	Amino acids
146719	CHEMONTID:0000347	Amino acids and derivatives
146719	CHEMONTID:0000013	Amino acids, peptides, and analogues
146719	CHEMONTID:0003899	Aralkylamines
146719	CHEMONTID:0001831	Carbonyl compounds
146719	CHEMONTID:0001205	Carboxylic acids
146719	CHEMONTID:0000265	Carboxylic acids and derivatives
146719	CHEMONTID:9999999	Chemical entities
146719	CHEMONTID:0004144	Heteroaromatic compounds
146719	CHEMONTID:0004150	Hydrocarbon derivatives
146719	CHEMONTID:0004146	L-alpha-amino acids
146719	CHEMONTID:0000469	Monoalkylamines
146719	CHEMONTID:0001137	Monocarboxylic acids and derivatives
146719	CHEMONTID:0000264	Organic acids and derivatives
146719	CHEMONTID:0000000	Organic compounds
146719	CHEMONTID:0004707	Organic nitrogen compounds
146719	CHEMONTID:0003940	Organic oxides
146719	CHEMONTID:0004603	Organic oxygen compounds
146719	CHEMONTID:0000002	Organoheterocyclic compounds
146719	CHEMONTID:0000278	Organonitrogen compounds
146719	CHEMONTID:0000323	Organooxygen compounds
146719	CHEMONTID:0002450	Primary amines
146719	CHEMONTID:0000097	Thiophenes
9600408	CHEMONTID:0000129	Alcohols and polyols
9600408	CHEMONTID:0002279	Benzene and substituted derivatives
9600408	CHEMONTID:0002448	Benzenoids
9600408	CHEMONTID:9999999	Chemical entities
9600408	CHEMONTID:0001292	Cyclic alcohols and derivatives
9600408	CHEMONTID:0002509	Cyclitols and derivatives
9600408	CHEMONTID:0002647	Cyclohexanols
9600408	CHEMONTID:0004150	Hydrocarbon derivatives
9600408	CHEMONTID:0000264	Organic acids and derivatives
9600408	CHEMONTID:0000000	Organic compounds
9600408	CHEMONTID:0004707	Organic nitrogen compounds
9600408	CHEMONTID:0003940	Organic oxides
9600408	CHEMONTID:0004603	Organic oxygen compounds
9600408	CHEMONTID:0000403	Organic sulfuric acids and derivatives
9600408	CHEMONTID:0000278	Organonitrogen compounds
9600408	CHEMONTID:0000323	Organooxygen compounds
9600408	CHEMONTID:0000004	Organosulfur compounds
9600408	CHEMONTID:0002286	Polyols
9600408	CHEMONTID:0000286	Primary alcohols
9600408	CHEMONTID:0001661	Secondary alcohols
9600408	CHEMONTID:0003260	Sulfenyl compounds
447622	CHEMONTID:0002449	Amines
447622	CHEMONTID:0001262	Aminopyrimidines and derivatives
447622	CHEMONTID:0000284	Aniline and substituted anilines
447622	CHEMONTID:0003899	Aralkylamines
447622	CHEMONTID:0001030	Aryl chlorides
447622	CHEMONTID:0002866	Aryl halides
447622	CHEMONTID:0004139	Azacyclic compounds
447622	CHEMONTID:0002279	Benzene and substituted derivatives
447622	CHEMONTID:0002448	Benzenoids
447622	CHEMONTID:9999999	Chemical entities
447622	CHEMONTID:0001167	Dialkyl ethers
447622	CHEMONTID:0001346	Diazines
447622	CHEMONTID:0000254	Ethers
447622	CHEMONTID:0001893	Halopyrimidines
447622	CHEMONTID:0004144	Heteroaromatic compounds
447622	CHEMONTID:0004150	Hydrocarbon derivatives
447622	CHEMONTID:0000469	Monoalkylamines
447622	CHEMONTID:0000392	Morpholines
447622	CHEMONTID:0000000	Organic compounds
447622	CHEMONTID:0004707	Organic nitrogen compounds
447622	CHEMONTID:0004603	Organic oxygen compounds
447622	CHEMONTID:0001516	Organochlorides
447622	CHEMONTID:0000267	Organohalogen compounds
447622	CHEMONTID:0000002	Organoheterocyclic compounds
447622	CHEMONTID:0000278	Organonitrogen compounds
447622	CHEMONTID:0000323	Organooxygen compounds
447622	CHEMONTID:0004140	Oxacyclic compounds
447622	CHEMONTID:0000107	Oxazinanes
447622	CHEMONTID:0000186	Phenethylamines
447622	CHEMONTID:0002811	Phenylpropanes
447622	CHEMONTID:0002308	Phenylpyrimidines
447622	CHEMONTID:0002450	Primary amines
447622	CHEMONTID:0000075	Pyrimidines and pyrimidine derivatives
447622	CHEMONTID:0002452	Tertiary amines
447622	CHEMONTID:0002239	Trialkylamines
5288795	CHEMONTID:0000338	Branched fatty acids
5288795	CHEMONTID:0001831	Carbonyl compounds
5288795	CHEMONTID:0001205	Carboxylic acids
5288795	CHEMONTID:0000265	Carboxylic acids and derivatives
5288795	CHEMONTID:9999999	Chemical entities
5288795	CHEMONTID:0001167	Dialkyl ethers
5288795	CHEMONTID:0000254	Ethers
5288795	CHEMONTID:0003909	Fatty Acyls
5288795	CHEMONTID:0000262	Fatty acids and conjugates
5288795	CHEMONTID:0004150	Hydrocarbon derivatives
5288795	CHEMONTID:0000012	Lipids and lipid-like molecules
5288795	CHEMONTID:0003086	Medium-chain fatty acids
5288795	CHEMONTID:0003544	Methyl-branched fatty acids
5288795	CHEMONTID:0001137	Monocarboxylic acids and derivatives
5288795	CHEMONTID:0000264	Organic acids and derivatives
5288795	CHEMONTID:0000000	Organic compounds
5288795	CHEMONTID:0003940	Organic oxides
5288795	CHEMONTID:0004603	Organic oxygen compounds
5288795	CHEMONTID:0000323	Organooxygen compounds
5288795	CHEMONTID:0000259	Prenol lipids
5288795	CHEMONTID:0001550	Sesquiterpenoids
5288795	CHEMONTID:0000339	Unsaturated fatty acids
657298	CHEMONTID:0004171	2-Thiopyrimidines
657298	CHEMONTID:0004139	Azacyclic compounds
657298	CHEMONTID:9999999	Chemical entities
657298	CHEMONTID:0001346	Diazines
657298	CHEMONTID:0004144	Heteroaromatic compounds
657298	CHEMONTID:0004150	Hydrocarbon derivatives
657298	CHEMONTID:0002202	Hydropyrimidines
657298	CHEMONTID:0000160	Lactams
657298	CHEMONTID:0000264	Organic acids and derivatives
657298	CHEMONTID:0000000	Organic compounds
657298	CHEMONTID:0004707	Organic nitrogen compounds
657298	CHEMONTID:0003940	Organic oxides
657298	CHEMONTID:0004603	Organic oxygen compounds
657298	CHEMONTID:0000002	Organoheterocyclic compounds
657298	CHEMONTID:0000278	Organonitrogen compounds
657298	CHEMONTID:0000323	Organooxygen compounds
657298	CHEMONTID:0000004	Organosulfur compounds
657298	CHEMONTID:0000075	Pyrimidines and pyrimidine derivatives
657298	CHEMONTID:0001921	Pyrimidinethiones
657298	CHEMONTID:0000291	Pyrimidones
657298	CHEMONTID:0004173	Thiopyrimidines
657298	CHEMONTID:0001209	Thioureas
657298	CHEMONTID:0003890	Vinylogous amides
9942725	CHEMONTID:0000060	Alpha amino acids and derivatives
9942725	CHEMONTID:0000347	Amino acids and derivatives
9942725	CHEMONTID:0000013	Amino acids, peptides, and analogues
9942725	CHEMONTID:0004139	Azacyclic compounds
9942725	CHEMONTID:0001831	Carbonyl compounds
9942725	CHEMONTID:0000475	Carboxylic acid amides
9942725	CHEMONTID:0001093	Carboxylic acid derivatives
9942725	CHEMONTID:0000265	Carboxylic acids and derivatives
9942725	CHEMONTID:9999999	Chemical entities
9942725	CHEMONTID:0003909	Fatty Acyls
9942725	CHEMONTID:0000331	Fatty amides
9942725	CHEMONTID:0003906	Fluoroalkenes
9942725	CHEMONTID:0003903	Haloalkenes
9942725	CHEMONTID:0004150	Hydrocarbon derivatives
9942725	CHEMONTID:0001168	Ketene acetals
9942725	CHEMONTID:0000160	Lactams
9942725	CHEMONTID:0000012	Lipids and lipid-like molecules
9942725	CHEMONTID:0003449	N-alkylpyrrolidines
9942725	CHEMONTID:0000264	Organic acids and derivatives
9942725	CHEMONTID:0000000	Organic compounds
9942725	CHEMONTID:0004707	Organic nitrogen compounds
9942725	CHEMONTID:0003940	Organic oxides
9942725	CHEMONTID:0004603	Organic oxygen compounds
9942725	CHEMONTID:0001517	Organofluorides
9942725	CHEMONTID:0000267	Organohalogen compounds
9942725	CHEMONTID:0000002	Organoheterocyclic compounds
9942725	CHEMONTID:0000278	Organonitrogen compounds
9942725	CHEMONTID:0000323	Organooxygen compounds
9942725	CHEMONTID:0001662	Primary carboxylic acid amides
9942725	CHEMONTID:0003031	Pyrrolidine-2-ones
9942725	CHEMONTID:0000218	Pyrrolidines
9942725	CHEMONTID:0001158	Pyrrolidones
9942725	CHEMONTID:0001664	Tertiary carboxylic acid amides
9942725	CHEMONTID:0002861	Vinyl fluorides
9942725	CHEMONTID:0002868	Vinyl halides
119828	CHEMONTID:0003137	Aminosulfonyl compounds
119828	CHEMONTID:0004139	Azacyclic compounds
119828	CHEMONTID:0000436	Azoles
119828	CHEMONTID:0002279	Benzene and substituted derivatives
119828	CHEMONTID:0000031	Benzenesulfonamides
119828	CHEMONTID:0004233	Benzenesulfonyl compounds
119828	CHEMONTID:0002448	Benzenoids
119828	CHEMONTID:0001831	Carbonyl compounds
119828	CHEMONTID:0000265	Carboxylic acids and derivatives
119828	CHEMONTID:9999999	Chemical entities
119828	CHEMONTID:0004144	Heteroaromatic compounds
119828	CHEMONTID:0004150	Hydrocarbon derivatives
119828	CHEMONTID:0000081	Isoxazoles
119828	CHEMONTID:0000264	Organic acids and derivatives
119828	CHEMONTID:0000000	Organic compounds
119828	CHEMONTID:0004707	Organic nitrogen compounds
119828	CHEMONTID:0003940	Organic oxides
119828	CHEMONTID:0004603	Organic oxygen compounds
119828	CHEMONTID:0004434	Organic sulfonic acids and derivatives
119828	CHEMONTID:0000002	Organoheterocyclic compounds
119828	CHEMONTID:0000278	Organonitrogen compounds
119828	CHEMONTID:0000323	Organooxygen compounds
119828	CHEMONTID:0000270	Organosulfonic acids and derivatives
119828	CHEMONTID:0000004	Organosulfur compounds
119828	CHEMONTID:0004140	Oxacyclic compounds
119828	CHEMONTID:0001157	Sulfonyls
3047758	CHEMONTID:0004139	Azacyclic compounds
3047758	CHEMONTID:0002279	Benzene and substituted derivatives
3047758	CHEMONTID:0002448	Benzenoids
3047758	CHEMONTID:0001831	Carbonyl compounds
3047758	CHEMONTID:0000475	Carboxylic acid amides
3047758	CHEMONTID:0001093	Carboxylic acid derivatives
3047758	CHEMONTID:0001205	Carboxylic acids
3047758	CHEMONTID:0000265	Carboxylic acids and derivatives
3047758	CHEMONTID:9999999	Chemical entities
3047758	CHEMONTID:0004150	Hydrocarbon derivatives
3047758	CHEMONTID:0000127	Isoindoles
3047758	CHEMONTID:0001819	Isoindoles and derivatives
3047758	CHEMONTID:0002496	Isoindolines
3047758	CHEMONTID:0001137	Monocarboxylic acids and derivatives
3047758	CHEMONTID:0003023	N-acylpyrrolidines
3047758	CHEMONTID:0000264	Organic acids and derivatives
3047758	CHEMONTID:0000000	Organic compounds
3047758	CHEMONTID:0004707	Organic nitrogen compounds
3047758	CHEMONTID:0003940	Organic oxides
3047758	CHEMONTID:0004603	Organic oxygen compounds
3047758	CHEMONTID:0000002	Organoheterocyclic compounds
3047758	CHEMONTID:0000278	Organonitrogen compounds
3047758	CHEMONTID:0000323	Organooxygen compounds
3047758	CHEMONTID:0002551	Phenylpropanoic acids
3047758	CHEMONTID:0000261	Phenylpropanoids and polyketides
3047758	CHEMONTID:0000218	Pyrrolidines
3047758	CHEMONTID:0001664	Tertiary carboxylic acid amides
657073	CHEMONTID:0003413	1-benzothiopyrans
657073	CHEMONTID:0000128	Alkyl aryl ethers
657073	CHEMONTID:0002449	Amines
[truncated: 19,115 more rows]
