# Supplementary material for: ClassyFire: automated chemical classification with a comprehensive, computable taxonomy
Source: J Cheminform. 2016 Nov 4;8:61. doi: 10.1186/s13321-016-0174-y (PMC5096306; doi:10.1186/s13321-016-0174-y)
Supplement: Supplementary file 5 — Additional file 4. Comparison of ClassyFire annotations to ChEBI labeling (Statistics and Category assignments). [file 13321_2016_174_MOESM5_ESM.xlsx]

## Sheet: Sheet1
CID	ChemOnt Terms	Mapped ChEBI Terms	Mapped + Inferred ChEBI	ChEBI Terms	Missed ChEBI Terms	Suggestions to ChEBI
72194	36	35	71	60	3	14
60021	47	39	73	58	0	15
644213	41	24	39	28	2	13
439501	45	43	68	59	10	19
6914568	40	35	58	37	0	21
3180	28	23	40	30	0	10
6196	42	35	63	51	3	15
24812758	32	27	48	33	1	16
5327013	33	30	49	31	1	19
445958	33	30	50	33	0	17
2083	22	22	41	31	2	12
42890	44	42	52	20	3	35
11987868	30	29	47	38	1	10
6443013	20	19	33	34	5	4
2907	22	19	32	22	1	11
456468	27	21	39	33	3	9
2681	10	8	18	13	0	5
54684589	25	18	34	24	0	10
5572	21	21	28	12	0	16
3468	19	18	25	11	1	15
Average	30.85	26.9	45.4	32.9	1.8	14.3

## Sheet: Sheet2
CID	ChemOnt Terms	Mapped ChEBI Terms	Mapped + Inferred ChEBI	ChEBI Terms	Missed ChEBI Terms	Suggestions to ChEBI
72194	2-halopyrimidines	6-aminopurines (CHEBI:20706)	6-aminopurines (CHEBI:20706)	chemical entity(CHEBI:24431)	tetrahydrofuranol(CHEBI:47017)	6-aminopurines (CHEBI:20706)
72194	6-aminopurines	aminopyrimidine (CHEBI:38338)	aminopyrimidine (CHEBI:38338)	molecular entity(CHEBI:23367)	dihydroxytetrahydrofuran(CHEBI:47019)	aminopyrimidine (CHEBI:38338)
72194	Alcohols and polyols	pyrimidines (CHEBI:39447)	pyrimidines (CHEBI:39447)	main group molecular entity(CHEBI:33579)	adenosines(CHEBI:22260)	pyrimidines (CHEBI:39447)
72194	Amines	organohalogen compound (CHEBI:36684)	organohalogen compound (CHEBI:36684)	p-block molecular entity(CHEBI:33675)		primary arylamine (CHEBI:50471)
72194	Aminopyrimidines and derivatives	primary arylamine (CHEBI:50471)	primary arylamine (CHEBI:50471)	carbon group molecular entity(CHEBI:33582)		imidazoles (CHEBI:24780)
72194	Aryl chlorides	imidazoles (CHEBI:24780)	imidazoles (CHEBI:24780)	organic molecular entity(CHEBI:50860)		primary alcohol (CHEBI:15734)
72194	Aryl halides	heterocyclic compound (CHEBI:5686)	heterocyclic compound (CHEBI:5686)	heteroorganic entity(CHEBI:33285)		diazines (CHEBI:38313)
72194	Azacyclic compounds	organochlorine compound (CHEBI:36683)	organochlorine compound (CHEBI:36683)	halogen molecular entity(CHEBI:24471)		amine (CHEBI:32952)
72194	Azoles	oxolanes (CHEBI:26912)	oxolanes (CHEBI:26912)	polyatomic entity(CHEBI:36357)		primary amine (CHEBI:32877)
72194	Chemical entities	organic aromatic compound (CHEBI:33659)	organic aromatic compound (CHEBI:33659)	heteroatomic molecular entity(CHEBI:37577)		azole (CHEBI:68452)
72194	Diazines	oxacycle (CHEBI:38104)	oxacycle (CHEBI:38104)	halide(CHEBI:37578)		haloarene (CHEBI:50887)
72194	Halopyrimidines	organonitrogen heterocyclic compound (CHEBI:38101)	organonitrogen heterocyclic compound (CHEBI:38101)	organohalogen compound(CHEBI:36684)		polyol (CHEBI:26191)
72194	Heteroaromatic compounds	primary alcohol (CHEBI:15734)	primary alcohol (CHEBI:15734)	chlorine molecular entity(CHEBI:23117)		organic hydroxy compound (CHEBI:33822)
72194	Hydrocarbon derivatives	pnictogen molecular entity (CHEBI:33302)	pnictogen molecular entity (CHEBI:33302)	organochlorine compound(CHEBI:36683)		alcohol (CHEBI:30879)
72194	Imidazoles	organic molecular entity (CHEBI:50860)	organic molecular entity (CHEBI:50860)	pnictogen molecular entity(CHEBI:33302)
72194	Imidazopyrimidines	organic molecule (CHEBI:72695)	organic molecule (CHEBI:72695)	nitrogen molecular entity(CHEBI:51143)
72194	Imidolactams	nucleobase-containing molecular entity (CHEBI:61120)	nucleobase-containing molecular entity (CHEBI:61120)	organonitrogen compound(CHEBI:35352)
72194	N-substituted imidazoles	chemical entity (CHEBI:24431)	chemical entity (CHEBI:24431)	chalcogen molecular entity(CHEBI:33304)
72194	Nucleosides, nucleotides, and analogues	organic heterocyclic compound (CHEBI:24532)	organic heterocyclic compound (CHEBI:24532)	organochalcogen compound(CHEBI:36962)
72194	Organic compounds	imidazopyrimidine (CHEBI:35875)	imidazopyrimidine (CHEBI:35875)	oxygen molecular entity(CHEBI:25806)
72194	Organic nitrogen compounds	purines (CHEBI:26401)	purines (CHEBI:26401)	organooxygen compound(CHEBI:36963)
72194	Organic oxygen compounds	diazines (CHEBI:38313)	diazines (CHEBI:38313)	carbohydrates and carbohydrate derivatives(CHEBI:78616)
72194	Organochlorides	nitrogen molecular entity (CHEBI:51143)	nitrogen molecular entity (CHEBI:51143)	carbohydrate derivative(CHEBI:63299)
72194	Organohalogen compounds	organonitrogen compound (CHEBI:35352)	organonitrogen compound (CHEBI:35352)	glycosyl compound(CHEBI:63161)
72194	Organoheterocyclic compounds	amine (CHEBI:32952)	amine (CHEBI:32952)	N-glycosyl compound(CHEBI:21731)
72194	Organonitrogen compounds	primary amine (CHEBI:32877)	primary amine (CHEBI:32877)	molecule(CHEBI:25367)
72194	Organooxygen compounds	azole (CHEBI:68452)	azole (CHEBI:68452)	cyclic compound(CHEBI:33595)
72194	Oxacyclic compounds	haloarene (CHEBI:50887)	haloarene (CHEBI:50887)	heterocyclic compound(CHEBI:5686)
72194	Oxolanes	oxygen molecular entity (CHEBI:25806)	oxygen molecular entity (CHEBI:25806)	organic molecule(CHEBI:72695)
72194	Primary alcohols	organooxygen compound (CHEBI:36963)	organooxygen compound (CHEBI:36963)	organic cyclic compound(CHEBI:33832)
72194	Primary amines	polyol (CHEBI:26191)	polyol (CHEBI:26191)	organic heterocyclic compound(CHEBI:24532)
72194	Purine 2',3'-dideoxyribonucleosides	organic hydroxy compound (CHEBI:33822)	organic hydroxy compound (CHEBI:33822)	oxacycle(CHEBI:38104)
72194	Purine nucleosides	alcohol (CHEBI:30879)	alcohol (CHEBI:30879)	monocyclic compound(CHEBI:33661)
72194	Purines and purine derivatives	purine nucleoside (CHEBI:26394)	purine nucleoside (CHEBI:26394)	heteromonocyclic compound(CHEBI:33670)
72194	Pyrimidines and pyrimidine derivatives	purine 2',3'-dideoxyribonucleoside(CHEBI:48442)	purine 2',3'-dideoxyribonucleoside(CHEBI:48442)	organic heteromonocyclic compound(CHEBI:25693)
72194	Substituted imidazoles		molecular entity(CHEBI:23367)	oxolanes(CHEBI:26912)
72194			main group molecular entity(CHEBI:33579)	aromatic compound(CHEBI:33655)
72194			p-block molecular entity(CHEBI:33675)	organic aromatic compound(CHEBI:33659)
72194			carbon group molecular entity(CHEBI:33582)	heteroarene(CHEBI:33833)
72194			heteroorganic entity(CHEBI:33285)	nucleobase-containing molecular entity(CHEBI:61120)
72194			halogen molecular entity(CHEBI:24471)	nucleoside(CHEBI:33838)
72194			polyatomic entity(CHEBI:36357)	bicyclic compound(CHEBI:33636)
72194			heteroatomic molecular entity(CHEBI:37577)	heterobicyclic compound(CHEBI:33672)
72194			halide(CHEBI:37578)	polycyclic compound(CHEBI:33635)
72194			chlorine molecular entity(CHEBI:23117)	heteropolycyclic compound(CHEBI:33671)
72194			chalcogen molecular entity(CHEBI:33304)	organic heteropolycyclic compound(CHEBI:38166)
72194			organochalcogen compound(CHEBI:36962)	organic heterobicyclic compound(CHEBI:27171)
72194			carbohydrates and carbohydrate derivatives(CHEBI:78616)	organonitrogen heterocyclic compound(CHEBI:38101)
72194			carbohydrate derivative(CHEBI:63299)	imidazopyrimidine(CHEBI:35875)
72194			glycosyl compound(CHEBI:63161)	purines(CHEBI:26401)
72194			N-glycosyl compound(CHEBI:21731)	purine nucleoside(CHEBI:26394)
72194			molecule(CHEBI:25367)	tetrahydrofuranol(CHEBI:47017)
72194			cyclic compound(CHEBI:33595)	dihydroxytetrahydrofuran(CHEBI:47019)
72194			organic cyclic compound(CHEBI:33832)	ribonucleoside(CHEBI:18254)
72194			monocyclic compound(CHEBI:33661)	purine ribonucleoside(CHEBI:26399)
72194			heteromonocyclic compound(CHEBI:33670)	adenosines(CHEBI:22260)
72194			organic heteromonocyclic compound(CHEBI:25693)	deoxyribonucleoside(CHEBI:23636)
72194			aromatic compound(CHEBI:33655)	2',3'-dideoxyribonucleoside(CHEBI:47945)
72194			heteroarene(CHEBI:33833)	purine deoxyribonucleoside(CHEBI:60173)
72194			nucleoside(CHEBI:33838)	purine 2',3'-dideoxyribonucleoside(CHEBI:48442)
72194			bicyclic compound(CHEBI:33636)
72194			heterobicyclic compound(CHEBI:33672)
72194			polycyclic compound(CHEBI:33635)
72194			heteropolycyclic compound(CHEBI:33671)
72194			organic heteropolycyclic compound(CHEBI:38166)
72194			organic heterobicyclic compound(CHEBI:27171)
72194			ribonucleoside(CHEBI:18254)
72194			purine ribonucleoside(CHEBI:26399)
72194			deoxyribonucleoside(CHEBI:23636)
72194			2',3'-dideoxyribonucleoside(CHEBI:47945)
72194			purine deoxyribonucleoside(CHEBI:60173)
60021	Amines	quinolines (CHEBI:26513)	quinolines (CHEBI:26513)	chemical entity(CHEBI:24431)		aminoquinoline (CHEBI:36709)
60021	Amino acids	carboxylic acid (CHEBI:33575)	carboxylic acid (CHEBI:33575)	molecular entity(CHEBI:23367)		pyridines (CHEBI:26421)
60021	Amino acids and derivatives	quinolone (CHEBI:23765)	quinolone (CHEBI:23765)	polyatomic entity(CHEBI:36357)		aromatic carboxylic acid (CHEBI:33859)
60021	Amino acids, peptides, and analogues	organofluorine compound (CHEBI:37143)	organofluorine compound (CHEBI:37143)	molecule(CHEBI:25367)		dialkylarylamine (CHEBI:23665)
60021	Aminoquinolines and derivatives	N-arylpiperazine (CHEBI:46848)	N-arylpiperazine (CHEBI:46848)	cyclic compound(CHEBI:33595)		enone (CHEBI:51689)
60021	Aryl fluorides	aminoquinoline (CHEBI:36709)	aminoquinoline (CHEBI:36709)	bicyclic compound(CHEBI:33636)		enamine (CHEBI:47989)
60021	Aryl halides	pyridines (CHEBI:26421)	pyridines (CHEBI:26421)	heterocyclic compound(CHEBI:5686)		organic oxide (CHEBI:25701)
60021	Azacyclic compounds	aromatic carboxylic acid (CHEBI:33859)	aromatic carboxylic acid (CHEBI:33859)	heterobicyclic compound(CHEBI:33672)		pyridinemonocarboxylic acid (CHEBI:26420)
60021	Benzene and substituted derivatives	dialkylarylamine (CHEBI:23665)	dialkylarylamine (CHEBI:23665)	main group molecular entity(CHEBI:33579)		amine (CHEBI:32952)
60021	Benzenoids	tertiary amino compound (CHEBI:50996)	tertiary amino compound (CHEBI:50996)	p-block molecular entity(CHEBI:33675)		tertiary amine (CHEBI:32876)
60021	Carboxylic acids	organic aromatic compound (CHEBI:33659)	organic aromatic compound (CHEBI:33659)	carbon group molecular entity(CHEBI:33582)		benzenoid aromatic compound (CHEBI:33836)
60021	Carboxylic acids and derivatives	enone (CHEBI:51689)	enone (CHEBI:51689)	organic molecular entity(CHEBI:50860)		benzenes (CHEBI:22712)
60021	Chemical entities	enamine (CHEBI:47989)	enamine (CHEBI:47989)	heteroorganic entity(CHEBI:33285)		haloarene (CHEBI:50887)
60021	Dialkylamines	amino acid (CHEBI:33709)	amino acid (CHEBI:33709)	organic molecule(CHEBI:72695)		secondary amine (CHEBI:32863)
60021	Dialkylarylamines	organonitrogen heterocyclic compound (CHEBI:38101)	organonitrogen heterocyclic compound (CHEBI:38101)	organic cyclic compound(CHEBI:33832)
60021	Diazinanes	monocarboxylic acid (CHEBI:25384)	monocarboxylic acid (CHEBI:25384)	organic heterocyclic compound(CHEBI:24532)
60021	Fluorobenzenes	secondary amino compound (CHEBI:50995)	secondary amino compound (CHEBI:50995)	polycyclic compound(CHEBI:33635)
60021	Fluoroquinolones	organic molecule (CHEBI:72695)	organic molecule (CHEBI:72695)	heteropolycyclic compound(CHEBI:33671)
60021	Halobenzenes	organic oxide (CHEBI:25701)	organic oxide (CHEBI:25701)	organic heteropolycyclic compound(CHEBI:38166)
60021	Haloquinolines	organooxygen compound (CHEBI:36963)	organooxygen compound (CHEBI:36963)	organic heterobicyclic compound(CHEBI:27171)
60021	Heteroaromatic compounds	pnictogen molecular entity (CHEBI:33302)	pnictogen molecular entity (CHEBI:33302)	pnictogen molecular entity(CHEBI:33302)
60021	Hydrocarbon derivatives	organic molecular entity (CHEBI:50860)	organic molecular entity (CHEBI:50860)	nitrogen molecular entity(CHEBI:51143)
60021	Hydroquinolines	chemical entity (CHEBI:24431)	chemical entity (CHEBI:24431)	organonitrogen compound(CHEBI:35352)
60021	Hydroquinolones	organic heterocyclic compound (CHEBI:24532)	organic heterocyclic compound (CHEBI:24532)	organonitrogen heterocyclic compound(CHEBI:38101)
60021	N-arylpiperazines	organic heteromonocyclic compound (CHEBI:25693)	organic heteromonocyclic compound (CHEBI:25693)	aromatic compound(CHEBI:33655)
60021	Organic acids and derivatives	piperazines (CHEBI:26144)	piperazines (CHEBI:26144)	organic aromatic compound(CHEBI:33659)
60021	Organic compounds	pyridinemonocarboxylic acid (CHEBI:26420)	pyridinemonocarboxylic acid (CHEBI:26420)	quinolines(CHEBI:26513)
60021	Organic nitrogen compounds	nitrogen molecular entity (CHEBI:51143)	nitrogen molecular entity (CHEBI:51143)	quinolone(CHEBI:23765)
60021	Organic oxides	organonitrogen compound (CHEBI:35352)	organonitrogen compound (CHEBI:35352)	organic amino compound(CHEBI:50047)
60021	Organic oxygen compounds	amine (CHEBI:32952)	amine (CHEBI:32952)	organic oxo compound(CHEBI:36587)
60021	Organofluorides	tertiary amine (CHEBI:32876)	tertiary amine (CHEBI:32876)	chalcogen molecular entity(CHEBI:33304)
60021	Organohalogen compounds	benzenoid aromatic compound (CHEBI:33836)	benzenoid aromatic compound (CHEBI:33836)	organochalcogen compound(CHEBI:36962)
60021	Organoheterocyclic compounds	benzenes (CHEBI:22712)	benzenes (CHEBI:22712)	oxygen molecular entity(CHEBI:25806)
60021	Organonitrogen compounds	organohalogen compound (CHEBI:36684)	organohalogen compound (CHEBI:36684)	organooxygen compound(CHEBI:36963)
60021	Organooxygen compounds	haloarene (CHEBI:50887)	haloarene (CHEBI:50887)	carbonyl compound(CHEBI:36586)
60021	Phenylquinolines	organic acid (CHEBI:64709)	organic acid (CHEBI:64709)	s-block molecular entity(CHEBI:33674)
60021	Piperazines	carbonyl compound (CHEBI:36586)	carbonyl compound (CHEBI:36586)	hydrogen molecular entity(CHEBI:33608)
60021	Pyridinecarboxylic acids	secondary amine (CHEBI:32863)	secondary amine (CHEBI:32863)	heteroatomic molecular entity(CHEBI:37577)
60021	Pyridinecarboxylic acids and derivatives	oxygen molecular entity (CHEBI:25806)	oxygen molecular entity (CHEBI:25806)	hydroxides(CHEBI:24651)
60021	Pyridines and derivatives		molecular entity(CHEBI:23367)	oxoacid(CHEBI:24833)
60021	Quinoline carboxylic acids		polyatomic entity(CHEBI:36357)	carbon oxoacid(CHEBI:35605)
60021	Quinolines and derivatives		molecule(CHEBI:25367)	organic acid(CHEBI:64709)
60021	Quinolones and derivatives		cyclic compound(CHEBI:33595)	carboxylic acid(CHEBI:33575)
60021	Secondary amines		bicyclic compound(CHEBI:33636)	amino acid(CHEBI:33709)
60021	Tertiary alkylarylamines		heterocyclic compound(CHEBI:5686)	monocarboxylic acid(CHEBI:25384)
60021	Tertiary amines		heterobicyclic compound(CHEBI:33672)	halogen molecular entity(CHEBI:24471)
60021	Vinylogous amides		main group molecular entity(CHEBI:33579)	halide(CHEBI:37578)
60021			p-block molecular entity(CHEBI:33675)	organohalogen compound(CHEBI:36684)
60021			carbon group molecular entity(CHEBI:33582)	fluorine molecular entity(CHEBI:24062)
60021			heteroorganic entity(CHEBI:33285)	organofluorine compound(CHEBI:37143)
60021			organic cyclic compound(CHEBI:33832)	secondary amino compound(CHEBI:50995)
60021			polycyclic compound(CHEBI:33635)	tertiary amino compound(CHEBI:50996)
60021			heteropolycyclic compound(CHEBI:33671)	monocyclic compound(CHEBI:33661)
60021			organic heteropolycyclic compound(CHEBI:38166)	heteromonocyclic compound(CHEBI:33670)
60021			organic heterobicyclic compound(CHEBI:27171)	organic heteromonocyclic compound(CHEBI:25693)
60021			aromatic compound(CHEBI:33655)	piperazines(CHEBI:26144)
60021			organic amino compound(CHEBI:50047)	aromatic amine(CHEBI:33860)
60021			organic oxo compound(CHEBI:36587)	N-arylpiperazine(CHEBI:46848)
60021			chalcogen molecular entity(CHEBI:33304)
60021			organochalcogen compound(CHEBI:36962)
60021			s-block molecular entity(CHEBI:33674)
60021			hydrogen molecular entity(CHEBI:33608)
60021			heteroatomic molecular entity(CHEBI:37577)
60021			hydroxides(CHEBI:24651)
60021			oxoacid(CHEBI:24833)
60021			carbon oxoacid(CHEBI:35605)
60021			halogen molecular entity(CHEBI:24471)
60021			halide(CHEBI:37578)
60021			fluorine molecular entity(CHEBI:24062)
60021			monocyclic compound(CHEBI:33661)
60021			heteromonocyclic compound(CHEBI:33670)
60021			organic heteromonocyclic compound(CHEBI:25693)
60021			aromatic amine(CHEBI:33860)
644213	2-halobenzoic acids and derivatives	carbonyl compound (CHEBI:36586)	carbonyl compound (CHEBI:36586)	chemical entity(CHEBI:24431)
644213	Allyl-type 1,3-dipolar organic compounds	organohalogen compound (CHEBI:36684)	organohalogen compound (CHEBI:36684)	molecular entity(CHEBI:23367)	primary amide(CHEBI:33256)	carbonyl compound (CHEBI:36586)
644213	Anilides	benzamides (CHEBI:22702)	benzamides (CHEBI:22702)	main group molecular entity(CHEBI:33579)	monocarboxylic acid amide(CHEBI:29347)	organohalogen compound (CHEBI:36684)
644213	Aromatic anilides	nitrobenzenes (CHEBI:48109)	nitrobenzenes (CHEBI:48109)	p-block molecular entity(CHEBI:33675)		nitrobenzenes (CHEBI:48109)
644213	Aryl chlorides	aromatic compound (CHEBI:33655)	aromatic compound (CHEBI:33655)	carbon group molecular entity(CHEBI:33582)		organochlorine compound (CHEBI:36683)
644213	Aryl halides	organochlorine compound (CHEBI:36683)	organochlorine compound (CHEBI:36683)	organic molecular entity(CHEBI:50860)		dipolar compound (CHEBI:51151)
644213	Benzamides	carboxamide (CHEBI:37622)	carboxamide (CHEBI:37622)	heteroorganic entity(CHEBI:33285)		organic salt (CHEBI:24868)
644213	Benzanilides	dipolar compound (CHEBI:51151)	dipolar compound (CHEBI:51151)	chalcogen molecular entity(CHEBI:33304)		zwitterion (CHEBI:27369)
644213	Benzene and substituted derivatives	nitrogen molecular entity (CHEBI:51143)	nitrogen molecular entity (CHEBI:51143)	organochalcogen compound(CHEBI:36962)		organic oxide (CHEBI:25701)
644213	Benzenoids	organooxygen compound (CHEBI:36963)	organooxygen compound (CHEBI:36963)	oxygen molecular entity(CHEBI:25806)		anilide (CHEBI:13248)
644213	Benzoic acids and derivatives	organic salt (CHEBI:24868)	organic salt (CHEBI:24868)	organooxygen compound(CHEBI:36963)		benzenoid aromatic compound (CHEBI:33836)
644213	Benzoyl derivatives	organic molecule (CHEBI:72695)	organic molecule (CHEBI:72695)	pnictogen molecular entity(CHEBI:33302)		benzenes (CHEBI:22712)
644213	C-nitro compounds	zwitterion (CHEBI:27369)	zwitterion (CHEBI:27369)	nitrogen molecular entity(CHEBI:51143)		nitro compound (CHEBI:35715)
644213	Carboxylic acid amides	organic molecular entity (CHEBI:50860)	organic molecular entity (CHEBI:50860)	organonitrogen compound(CHEBI:35352)		haloarene (CHEBI:50887)
644213	Carboxylic acid derivatives	organonitrogen compound (CHEBI:35352)	organonitrogen compound (CHEBI:35352)	amide(CHEBI:32988)
644213	Carboxylic acids and derivatives	organic oxide (CHEBI:25701)	organic oxide (CHEBI:25701)	primary amide(CHEBI:33256)
644213	Chemical entities	anilide (CHEBI:13248)	anilide (CHEBI:13248)	carboxamide(CHEBI:37622)
644213	Chlorobenzenes	chemical entity (CHEBI:24431)	chemical entity (CHEBI:24431)	monocarboxylic acid amide(CHEBI:29347)
644213	Halobenzenes	benzenoid aromatic compound (CHEBI:33836)	benzenoid aromatic compound (CHEBI:33836)	polyatomic entity(CHEBI:36357)
644213	Halobenzoic acids and derivatives	benzenes (CHEBI:22712)	benzenes (CHEBI:22712)	molecule(CHEBI:25367)
644213	Hydrocarbon derivatives	nitro compound (CHEBI:35715)	nitro compound (CHEBI:35715)	cyclic compound(CHEBI:33595)
644213	Nitroaromatic compounds	haloarene (CHEBI:50887)	haloarene (CHEBI:50887)	aromatic compound(CHEBI:33655)
644213	Nitrobenzenes	amide (CHEBI:32988)	amide (CHEBI:32988)	organic molecule(CHEBI:72695)
644213	Organic 1,3-dipolar compounds	oxygen molecular entity (CHEBI:25806)	oxygen molecular entity (CHEBI:25806)	organic cyclic compound(CHEBI:33832)
644213	Organic acids and derivatives		molecular entity(CHEBI:23367)	organic aromatic compound(CHEBI:33659)
644213	Organic compounds		main group molecular entity(CHEBI:33579)	aromatic amide(CHEBI:62733)
644213	Organic nitro compounds		p-block molecular entity(CHEBI:33675)	arenecarboxamide(CHEBI:22645)
644213	Organic nitrogen compounds		carbon group molecular entity(CHEBI:33582)	benzamides(CHEBI:22702)
644213	Organic oxides		heteroorganic entity(CHEBI:33285)
644213	Organic oxoazanium compounds		chalcogen molecular entity(CHEBI:33304)
644213	Organic oxygen compounds		organochalcogen compound(CHEBI:36962)
644213	Organic salts		pnictogen molecular entity(CHEBI:33302)
644213	Organic zwitterions		polyatomic entity(CHEBI:36357)
644213	Organochlorides		molecule(CHEBI:25367)
644213	Organohalogen compounds		cyclic compound(CHEBI:33595)
644213	Organonitrogen compounds		organic cyclic compound(CHEBI:33832)
644213	Organooxygen compounds		organic aromatic compound(CHEBI:33659)
644213	Propargyl-type 1,3-dipolar organic compounds		aromatic amide(CHEBI:62733)
644213	Secondary carboxylic acid amides		arenecarboxamide(CHEBI:22645)
644213	Vinyl halides
644213	Vinylogous halides
439501	1-hydroxysteroids	steroid saponin (CHEBI:61655)	steroid saponin (CHEBI:61655)	chemical entity(CHEBI:24431)	cardiac glycoside(CHEBI:83970)	steroid saponin (CHEBI:61655)
439501	11-alpha-hydroxysteroids	1-hydroxy steroid (CHEBI:71017)	1-hydroxy steroid (CHEBI:71017)	molecular entity(CHEBI:23367)	steroid hormone(CHEBI:26764)	1-hydroxy steroid (CHEBI:71017)
439501	11-hydroxysteroids	11alpha-hydroxy steroid (CHEBI:19129)	11alpha-hydroxy steroid (CHEBI:19129)	main group molecular entity(CHEBI:33579)	deoxy hexoside(CHEBI:35315)	hexose (CHEBI:18133)
439501	14-hydroxysteroids	14-hydroxy steroid (CHEBI:36860)	14-hydroxy steroid (CHEBI:36860)	p-block molecular entity(CHEBI:33675)	rhamnoside(CHEBI:26547)	oxanes (CHEBI:46942)
439501	Acetals	hexose (CHEBI:18133)	hexose (CHEBI:18133)	carbon group molecular entity(CHEBI:33582)	alpha-L-rhamnoside(CHEBI:27848)	tertiary alcohol (CHEBI:26878)
439501	Alcohols and polyols	glycoside (CHEBI:24400)	glycoside (CHEBI:24400)	organic molecular entity(CHEBI:50860)	s-block molecular entity(CHEBI:33674)	enoate ester (CHEBI:51702)
439501	Alpha,beta-unsaturated carboxylic esters	oxanes (CHEBI:46942)	oxanes (CHEBI:46942)	polyatomic entity(CHEBI:36357)	hydrogen molecular entity(CHEBI:33608)	secondary alcohol (CHEBI:35681)
439501	Butenolides	butenolide (CHEBI:50523)	butenolide (CHEBI:50523)	molecule(CHEBI:25367)	14beta-hydroxy steroid(CHEBI:36862)	polyol (CHEBI:26191)
439501	Carbohydrates and carbohydrate conjugates	tertiary alcohol (CHEBI:26878)	tertiary alcohol (CHEBI:26878)	organic molecule(CHEBI:72695)	5-hydroxy steroid(CHEBI:36848)	monocarboxylic acid (CHEBI:25384)
439501	Carbonyl compounds	enoate ester (CHEBI:51702)	enoate ester (CHEBI:51702)	organic oxo compound(CHEBI:36587)	5beta-hydroxy steroid(CHEBI:38195)	acetal (CHEBI:59769)
439501	Carboxylic acid derivatives	secondary alcohol (CHEBI:35681)	secondary alcohol (CHEBI:35681)	heteroorganic entity(CHEBI:33285)		primary alcohol (CHEBI:15734)
439501	Carboxylic acid esters	polyol (CHEBI:26191)	polyol (CHEBI:26191)	chalcogen molecular entity(CHEBI:33304)		organic oxide (CHEBI:25701)
439501	Carboxylic acids and derivatives	lactone (CHEBI:25000)	lactone (CHEBI:25000)	organochalcogen compound(CHEBI:36962)		monosaccharide (CHEBI:35381)
439501	Cardenolide glycosides and derivatives	organic hydroxy compound (CHEBI:33822)	organic hydroxy compound (CHEBI:33822)	oxygen molecular entity(CHEBI:25806)		dihydrofuran (CHEBI:51659)
439501	Cardenolides and derivatives	oxacycle (CHEBI:38104)	oxacycle (CHEBI:38104)	organooxygen compound(CHEBI:36963)		oxolanes (CHEBI:26912)
439501	Chemical entities	monocarboxylic acid (CHEBI:25384)	monocarboxylic acid (CHEBI:25384)	carbonyl compound(CHEBI:36586)		organic acid (CHEBI:64709)
439501	Cyclic alcohols and derivatives	acetal (CHEBI:59769)	acetal (CHEBI:59769)	ester(CHEBI:35701)		carboxylic acid (CHEBI:33575)
439501	Dihydrofurans	primary alcohol (CHEBI:15734)	primary alcohol (CHEBI:15734)	carboxylic ester(CHEBI:33308)		alpha,beta-unsaturated carboxylic ester (CHEBI:51737)
439501	Enoate esters	organic oxide (CHEBI:25701)	organic oxide (CHEBI:25701)	cyclic compound(CHEBI:33595)		ether (CHEBI:25698)
439501	Ethers	organic molecule (CHEBI:72695)	organic molecule (CHEBI:72695)	heterocyclic compound(CHEBI:5686)
439501	Furanones	carbonyl compound (CHEBI:36586)	carbonyl compound (CHEBI:36586)	organic cyclic compound(CHEBI:33832)
439501	Glycosyl compounds	cardenolide glycoside (CHEBI:38092)	cardenolide glycoside (CHEBI:38092)	organic heterocyclic compound(CHEBI:24532)
439501	Hexoses	chemical entity (CHEBI:24431)	chemical entity (CHEBI:24431)	oxacycle(CHEBI:38104)
439501	Hydrocarbon derivatives	lipid (CHEBI:18059)	lipid (CHEBI:18059)	lactone(CHEBI:25000)
439501	Hydroxysteroids	steroid (CHEBI:35341)	steroid (CHEBI:35341)	gamma-lactone(CHEBI:37581)
439501	Lactones	hydroxy steroid (CHEBI:35350)	hydroxy steroid (CHEBI:35350)	monocyclic compound(CHEBI:33661)
439501	Lipids and lipid-like molecules	11-hydroxy steroid (CHEBI:36841)	11-hydroxy steroid (CHEBI:36841)	heteromonocyclic compound(CHEBI:33670)
439501	Monocarboxylic acids and derivatives	oxygen molecular entity (CHEBI:25806)	oxygen molecular entity (CHEBI:25806)	organic heteromonocyclic compound(CHEBI:25693)
439501	Monosaccharides	organic molecular entity (CHEBI:50860)	organic molecular entity (CHEBI:50860)	furans(CHEBI:24129)
439501	O-glycosyl compounds	organooxygen compound (CHEBI:36963)	organooxygen compound (CHEBI:36963)	butenolide(CHEBI:50523)
439501	Organic acids and derivatives	carbohydrates and carbohydrate derivatives (CHEBI:78616)	carbohydrates and carbohydrate derivatives (CHEBI:78616)	polycyclic compound(CHEBI:33635)
439501	Organic compounds	monosaccharide (CHEBI:35381)	monosaccharide (CHEBI:35381)	organic polycyclic compound(CHEBI:51958)
439501	Organic oxides	organic heterocyclic compound (CHEBI:24532)	organic heterocyclic compound (CHEBI:24532)	lipid(CHEBI:18059)
439501	Organic oxygen compounds	dihydrofuran (CHEBI:51659)	dihydrofuran (CHEBI:51659)	steroid(CHEBI:35341)
439501	Organoheterocyclic compounds	oxolanes (CHEBI:26912)	oxolanes (CHEBI:26912)	steroid lactone(CHEBI:26766)
439501	Organooxygen compounds	alcohol (CHEBI:30879)	alcohol (CHEBI:30879)	cardenolides(CHEBI:74634)
439501	Oxacyclic compounds	organic acid (CHEBI:64709)	organic acid (CHEBI:64709)	carbohydrates and carbohydrate derivatives(CHEBI:78616)
439501	Oxanes	carboxylic acid (CHEBI:33575)	carboxylic acid (CHEBI:33575)	carbohydrate derivative(CHEBI:63299)
439501	Polyols	carboxylic ester (CHEBI:33308)	carboxylic ester (CHEBI:33308)	glycosyl compound(CHEBI:63161)
439501	Primary alcohols	alpha,beta-unsaturated carboxylic ester (CHEBI:51737)	alpha,beta-unsaturated carboxylic ester (CHEBI:51737)	glycoside (CHEBI:24400)
439501	Secondary alcohols	ether (CHEBI:25698)	ether (CHEBI:25698)	cardiac glycoside(CHEBI:83970)
439501	Steroid lactones	steroid lactone (CHEBI:26766)	steroid lactone (CHEBI:26766)	cardenolide glycoside(CHEBI:38092)
439501	Steroidal glycosides	cardenolides (CHEBI:74634)	cardenolides (CHEBI:74634)	steroid hormone(CHEBI:26764)
439501	Steroids and steroid derivatives		molecular entity(CHEBI:23367)	deoxy hexoside(CHEBI:35315)
439501	Tertiary alcohols		main group molecular entity(CHEBI:33579)	rhamnoside(CHEBI:26547)
439501			p-block molecular entity(CHEBI:33675)	alpha-L-rhamnoside(CHEBI:27848)
439501			carbon group molecular entity(CHEBI:33582)	s-block molecular entity(CHEBI:33674)
439501			polyatomic entity(CHEBI:36357)	hydrogen molecular entity(CHEBI:33608)
439501			molecule(CHEBI:25367)	heteroatomic molecular entity(CHEBI:37577)
439501			organic oxo compound(CHEBI:36587)	hydroxides(CHEBI:24651)
439501			heteroorganic entity(CHEBI:33285)	organic hydroxy compound(CHEBI:33822)
439501			chalcogen molecular entity(CHEBI:33304)	alcohol(CHEBI:30879)
439501			organochalcogen compound(CHEBI:36962)	hydroxy steroid(CHEBI:35350)
439501			ester(CHEBI:35701)	14-hydroxy steroid(CHEBI:36860)
439501			cyclic compound(CHEBI:33595)	14beta-hydroxy steroid(CHEBI:36862)
439501			heterocyclic compound(CHEBI:5686)	5-hydroxy steroid(CHEBI:36848)
439501			organic cyclic compound(CHEBI:33832)	5beta-hydroxy steroid(CHEBI:38195)
439501			gamma-lactone(CHEBI:37581)	11-hydroxy steroid(CHEBI:36841)
439501			monocyclic compound(CHEBI:33661)	11alpha-hydroxy steroid(CHEBI:19129)
439501			heteromonocyclic compound(CHEBI:33670)
439501			organic heteromonocyclic compound(CHEBI:25693)
439501			furans(CHEBI:24129)
439501			polycyclic compound(CHEBI:33635)
439501			organic polycyclic compound(CHEBI:51958)
439501			carbohydrate derivative(CHEBI:63299)
439501			glycosyl compound(CHEBI:63161)
439501			heteroatomic molecular entity(CHEBI:37577)
439501			hydroxides(CHEBI:24651)
6914568	Amines	N-arylpiperazine (CHEBI:46848)	N-arylpiperazine (CHEBI:46848)	chemical entity(CHEBI:24431)		phenylpyridine (CHEBI:38193)
6914568	Amino acids and derivatives	phenylpyridine (CHEBI:38193)	phenylpyridine (CHEBI:38193)	molecular entity(CHEBI:23367)		pyridinecarboxamide (CHEBI:25529)
6914568	Amino acids, peptides, and analogues	pyridinecarboxamide (CHEBI:25529)	pyridinecarboxamide (CHEBI:25529)	polyatomic entity(CHEBI:36357)		dialkylarylamine (CHEBI:23665)
6914568	Aniline and substituted anilines	pyrrolopyridine (CHEBI:46771)	pyrrolopyridine (CHEBI:46771)	molecule(CHEBI:25367)		anilines (CHEBI:22562)
6914568	Azacyclic compounds	dialkylarylamine (CHEBI:23665)	dialkylarylamine (CHEBI:23665)	cyclic compound(CHEBI:33595)		pyrroles (CHEBI:26455)
6914568	Benzene and substituted derivatives	tertiary amino compound (CHEBI:50996)	tertiary amino compound (CHEBI:50996)	bicyclic compound(CHEBI:33636)		organonitrogen compound (CHEBI:35352)
6914568	Benzenoids	anilines (CHEBI:22562)	anilines (CHEBI:22562)	heterocyclic compound(CHEBI:5686)		organooxygen compound (CHEBI:36963)
6914568	Carboxylic acid amides	N-methylpiperazine (CHEBI:46920)	N-methylpiperazine (CHEBI:46920)	heterobicyclic compound(CHEBI:33672)		carboxamide (CHEBI:37622)
6914568	Carboxylic acid derivatives	pyrroles (CHEBI:26455)	pyrroles (CHEBI:26455)	main group molecular entity(CHEBI:33579)		organic oxide (CHEBI:25701)
6914568	Carboxylic acids and derivatives	organic aromatic compound (CHEBI:33659)	organic aromatic compound (CHEBI:33659)	p-block molecular entity(CHEBI:33675)		pyridines (CHEBI:26421)
6914568	Chemical entities	organonitrogen compound (CHEBI:35352)	organonitrogen compound (CHEBI:35352)	carbon group molecular entity(CHEBI:33582)		aromatic carboxylic acid (CHEBI:33859)
6914568	Dialkylarylamines	organooxygen compound (CHEBI:36963)	organooxygen compound (CHEBI:36963)	organic molecular entity(CHEBI:50860)		organothiophosphorus compound (CHEBI:25716)
6914568	Diazinanes	carboxamide (CHEBI:37622)	carboxamide (CHEBI:37622)	heteroorganic entity(CHEBI:33285)		phosphoramide (CHEBI:17102)
6914568	Heteroaromatic compounds	organonitrogen heterocyclic compound (CHEBI:38101)	organonitrogen heterocyclic compound (CHEBI:38101)	organic molecule(CHEBI:72695)		amine (CHEBI:32952)
6914568	Hydrocarbon derivatives	organic oxide (CHEBI:25701)	organic oxide (CHEBI:25701)	organic cyclic compound(CHEBI:33832)		tertiary amine (CHEBI:32876)
6914568	N-alkylpiperazines	organic molecule (CHEBI:72695)	organic molecule (CHEBI:72695)	organic heterocyclic compound(CHEBI:24532)		benzenoid aromatic compound (CHEBI:33836)
6914568	N-arylpiperazines	piperazines (CHEBI:26144)	piperazines (CHEBI:26144)	polycyclic compound(CHEBI:33635)		benzenes (CHEBI:22712)
6914568	N-methylpiperazines	chemical entity (CHEBI:24431)	chemical entity (CHEBI:24431)	heteropolycyclic compound(CHEBI:33671)		organic acid (CHEBI:64709)
6914568	Nicotinamides	organic heterocyclic compound (CHEBI:24532)	organic heterocyclic compound (CHEBI:24532)	organic heteropolycyclic compound(CHEBI:38166)		carbonyl compound (CHEBI:36586)
6914568	Organic acids and derivatives	organic heteromonocyclic compound (CHEBI:25693)	organic heteromonocyclic compound (CHEBI:25693)	organic heterobicyclic compound(CHEBI:27171)		amide (CHEBI:32988)
6914568	Organic compounds	pyridines (CHEBI:26421)	pyridines (CHEBI:26421)	pnictogen molecular entity(CHEBI:33302)		oxygen molecular entity (CHEBI:25806)
6914568	Organic nitrogen compounds	aromatic carboxylic acid (CHEBI:33859)	aromatic carboxylic acid (CHEBI:33859)	nitrogen molecular entity(CHEBI:51143)
6914568	Organic oxides	organothiophosphorus compound (CHEBI:25716)	organothiophosphorus compound (CHEBI:25716)	organonitrogen compound(CHEBI:35352)
6914568	Organic oxygen compounds	phosphoramide (CHEBI:17102)	phosphoramide (CHEBI:17102)	organonitrogen heterocyclic compound(CHEBI:38101)
6914568	Organoheterocyclic compounds	nitrogen molecular entity (CHEBI:51143)	nitrogen molecular entity (CHEBI:51143)	pyrrolopyridine(CHEBI:46771)
6914568	Organonitrogen compounds	organic molecular entity (CHEBI:50860)	organic molecular entity (CHEBI:50860)	monocyclic compound(CHEBI:33661)
6914568	Organooxygen compounds	amine (CHEBI:32952)	amine (CHEBI:32952)	heteromonocyclic compound(CHEBI:33670)
6914568	Phenylpiperazines	tertiary amine (CHEBI:32876)	tertiary amine (CHEBI:32876)	organic heteromonocyclic compound(CHEBI:25693)
6914568	Phenylpyridines	benzenoid aromatic compound (CHEBI:33836)	benzenoid aromatic compound (CHEBI:33836)	piperazines(CHEBI:26144)
6914568	Piperazines	benzenes (CHEBI:22712)	benzenes (CHEBI:22712)	organic amino compound(CHEBI:50047)
6914568	Pyridinecarboxamides	N-alkylpiperazine (CHEBI:46845)	N-alkylpiperazine (CHEBI:46845)	tertiary amino compound(CHEBI:50996)
6914568	Pyridinecarboxylic acids and derivatives	organic acid (CHEBI:64709)	organic acid (CHEBI:64709)	N-alkylpiperazine(CHEBI:46845)
6914568	Pyridines and derivatives	carbonyl compound (CHEBI:36586)	carbonyl compound (CHEBI:36586)	N-methylpiperazine(CHEBI:46920)
6914568	Pyrroles	amide (CHEBI:32988)	amide (CHEBI:32988)	aromatic compound(CHEBI:33655)
6914568	Pyrrolopyridines	oxygen molecular entity (CHEBI:25806)	oxygen molecular entity (CHEBI:25806)	organic aromatic compound(CHEBI:33659)
6914568	Secondary carboxylic acid amides		molecular entity(CHEBI:23367)	aromatic amine(CHEBI:33860)
6914568	Substituted pyrroles		polyatomic entity(CHEBI:36357)	N-arylpiperazine(CHEBI:46848)
6914568	Tertiary alkylarylamines		molecule(CHEBI:25367)
6914568	Tertiary amines		cyclic compound(CHEBI:33595)
6914568	Trialkylamines		bicyclic compound(CHEBI:33636)
6914568			heterocyclic compound(CHEBI:5686)
6914568			heterobicyclic compound(CHEBI:33672)
6914568			main group molecular entity(CHEBI:33579)
6914568			p-block molecular entity(CHEBI:33675)
6914568			carbon group molecular entity(CHEBI:33582)
6914568			heteroorganic entity(CHEBI:33285)
6914568			organic cyclic compound(CHEBI:33832)
6914568			polycyclic compound(CHEBI:33635)
6914568			heteropolycyclic compound(CHEBI:33671)
6914568			organic heteropolycyclic compound(CHEBI:38166)
6914568			organic heterobicyclic compound(CHEBI:27171)
6914568			pnictogen molecular entity(CHEBI:33302)
6914568			organonitrogen compound(CHEBI:35352)
6914568			monocyclic compound(CHEBI:33661)
6914568			heteromonocyclic compound(CHEBI:33670)
6914568			organic amino compound(CHEBI:50047)
6914568			aromatic compound(CHEBI:33655)
6914568			aromatic amine(CHEBI:33860)
3180	Alkyl aryl ethers	benzenes (CHEBI:22712)	benzenes (CHEBI:22712)	chemical entity(CHEBI:24431)		benzenes (CHEBI:22712)
3180	Alkyl-phenylketones	aromatic ether (CHEBI:35618)	aromatic ether (CHEBI:35618)	molecular entity(CHEBI:23367)		aromatic ether (CHEBI:35618)
3180	Amines	carbonyl compound (CHEBI:36586)	carbonyl compound (CHEBI:36586)	main group molecular entity(CHEBI:33579)		organic amino compound (CHEBI:50047)
3180	Aryl alkyl ketones	aromatic ketone (CHEBI:76224)	aromatic ketone (CHEBI:76224)	p-block molecular entity(CHEBI:33675)		tertiary amino compound (CHEBI:50996)
3180	Aryl ketones	piperidines (CHEBI:26151)	piperidines (CHEBI:26151)	carbon group molecular entity(CHEBI:33582)		organic oxide (CHEBI:25701)
3180	Azacyclic compounds	organic amino compound (CHEBI:50047)	organic amino compound (CHEBI:50047)	organic molecular entity(CHEBI:50860)		acetophenones (CHEBI:22187)
3180	Benzene and substituted derivatives	ketone (CHEBI:17087)	ketone (CHEBI:17087)	heteroorganic entity(CHEBI:33285)		benzenoid aromatic compound (CHEBI:33836)
3180	Benzenoids	tertiary amino compound (CHEBI:50996)	tertiary amino compound (CHEBI:50996)	polyatomic entity(CHEBI:36357)		ether (CHEBI:25698)
3180	Benzoyl derivatives	organonitrogen heterocyclic compound (CHEBI:38101)	organonitrogen heterocyclic compound (CHEBI:38101)	molecule(CHEBI:25367)		amine (CHEBI:32952)
3180	Beta-amino ketones	organic oxide (CHEBI:25701)	organic oxide (CHEBI:25701)	cyclic compound(CHEBI:33595)		tertiary amine (CHEBI:32876)
3180	Carbonyl compounds	organic molecule (CHEBI:72695)	organic molecule (CHEBI:72695)	heterocyclic compound(CHEBI:5686)
3180	Chemical entities	acetophenones (CHEBI:22187)	acetophenones (CHEBI:22187)	organic molecule(CHEBI:72695)
3180	Ethers	chemical entity (CHEBI:24431)	chemical entity (CHEBI:24431)	organic cyclic compound(CHEBI:33832)
3180	Hydrocarbon derivatives	benzenoid aromatic compound (CHEBI:33836)	benzenoid aromatic compound (CHEBI:33836)	organic heterocyclic compound(CHEBI:24532)
3180	Ketones	oxygen molecular entity (CHEBI:25806)	oxygen molecular entity (CHEBI:25806)	pnictogen molecular entity(CHEBI:33302)
3180	Organic compounds	organic molecular entity (CHEBI:50860)	organic molecular entity (CHEBI:50860)	nitrogen molecular entity(CHEBI:51143)
3180	Organic nitrogen compounds	organooxygen compound (CHEBI:36963)	organooxygen compound (CHEBI:36963)	organonitrogen compound(CHEBI:35352)
3180	Organic oxides	ether (CHEBI:25698)	ether (CHEBI:25698)	organonitrogen heterocyclic compound(CHEBI:38101)
3180	Organic oxygen compounds	organic heterocyclic compound (CHEBI:24532)	organic heterocyclic compound (CHEBI:24532)	monocyclic compound(CHEBI:33661)
3180	Organoheterocyclic compounds	nitrogen molecular entity (CHEBI:51143)	nitrogen molecular entity (CHEBI:51143)	heteromonocyclic compound(CHEBI:33670)
3180	Organonitrogen compounds	organonitrogen compound (CHEBI:35352)	organonitrogen compound (CHEBI:35352)	organic heteromonocyclic compound(CHEBI:25693)
3180	Organooxygen compounds	amine (CHEBI:32952)	amine (CHEBI:32952)	piperidines(CHEBI:26151)
3180	Phenol ethers	tertiary amine (CHEBI:32876)	tertiary amine (CHEBI:32876)	organic oxo compound(CHEBI:36587)
3180	Phenoxy compounds		molecular entity(CHEBI:23367)	chalcogen molecular entity(CHEBI:33304)
3180	Phenylketones		main group molecular entity(CHEBI:33579)	organochalcogen compound(CHEBI:36962)
3180	Piperidines		p-block molecular entity(CHEBI:33675)	oxygen molecular entity(CHEBI:25806)
3180	Tertiary amines		carbon group molecular entity(CHEBI:33582)	organooxygen compound(CHEBI:36963)
3180	Trialkylamines		heteroorganic entity(CHEBI:33285)	carbonyl compound(CHEBI:36586)
3180			polyatomic entity(CHEBI:36357)	ketone(CHEBI:17087)
3180			molecule(CHEBI:25367)	aromatic ketone(CHEBI:76224)
3180			cyclic compound(CHEBI:33595)
3180			heterocyclic compound(CHEBI:5686)
3180			organic cyclic compound(CHEBI:33832)
3180			pnictogen molecular entity(CHEBI:33302)
3180			monocyclic compound(CHEBI:33661)
3180			heteromonocyclic compound(CHEBI:33670)
3180			organic heteromonocyclic compound(CHEBI:25693)
3180			organic oxo compound(CHEBI:36587)
3180			chalcogen molecular entity(CHEBI:33304)
3180			organochalcogen compound(CHEBI:36962)
6196	Alpha amino acids and derivatives	penicillin (CHEBI:17334)	penicillin (CHEBI:17334)	chemical entity(CHEBI:24431)	heterocyclic antibiotic(CHEBI:24531)	N-acyl-amino acid (CHEBI:51569)
6196	Amino acids and derivatives	N-acyl-amino acid (CHEBI:51569)	N-acyl-amino acid (CHEBI:51569)	molecular entity(CHEBI:23367)	beta-lactam antibiotic(CHEBI:27933)	benzenes (CHEBI:22712)
6196	Amino acids, peptides, and analogues	benzenes (CHEBI:22712)	benzenes (CHEBI:22712)	main group molecular entity(CHEBI:33579)	penicillanic acids(CHEBI:25865)	carboxamide (CHEBI:37622)
6196	Azacyclic compounds	carboxamide (CHEBI:37622)	carboxamide (CHEBI:37622)	p-block molecular entity(CHEBI:33675)		thiazolidines (CHEBI:35622)
6196	Azetidines	thiazolidines (CHEBI:35622)	thiazolidines (CHEBI:35622)	pnictogen molecular entity(CHEBI:33302)		organic aromatic compound (CHEBI:33659)
6196	Azoles	organic aromatic compound (CHEBI:33659)	organic aromatic compound (CHEBI:33659)	nitrogen molecular entity(CHEBI:51143)		isoxazoles (CHEBI:55373)
6196	Azolidines	isoxazoles (CHEBI:55373)	isoxazoles (CHEBI:55373)	amide(CHEBI:32988)		azetidines (CHEBI:38777)
6196	Benzene and substituted derivatives	azetidines (CHEBI:38777)	azetidines (CHEBI:38777)	cyclic amide(CHEBI:23443)		oxacycle (CHEBI:38104)
6196	Benzenoids	organosulfur compound (CHEBI:33261)	organosulfur compound (CHEBI:33261)	carbon group molecular entity(CHEBI:33582)		aliphatic sulfide (CHEBI:22327)
6196	Beta lactams	oxacycle (CHEBI:38104)	oxacycle (CHEBI:38104)	organic molecular entity(CHEBI:50860)		monocarboxylic acid (CHEBI:25384)
6196	Carbonyl compounds	carboxylic acid (CHEBI:33575)	carboxylic acid (CHEBI:33575)	heteroorganic entity(CHEBI:33285)		organic oxide (CHEBI:25701)
6196	Carboxylic acid amides	aliphatic sulfide (CHEBI:22327)	aliphatic sulfide (CHEBI:22327)	polyatomic entity(CHEBI:36357)		dipeptide (CHEBI:46761)
6196	Carboxylic acid derivatives	monocarboxylic acid (CHEBI:25384)	monocarboxylic acid (CHEBI:25384)	molecule(CHEBI:25367)		benzenoid aromatic compound (CHEBI:33836)
6196	Carboxylic acids	organonitrogen heterocyclic compound (CHEBI:38101)	organonitrogen heterocyclic compound (CHEBI:38101)	cyclic compound(CHEBI:33595)		azole (CHEBI:68452)
6196	Carboxylic acids and derivatives	organonitrogen compound (CHEBI:35352)	organonitrogen compound (CHEBI:35352)	heterocyclic compound(CHEBI:5686)		peptide (CHEBI:16670)
6196	Chemical entities	organic molecule (CHEBI:72695)	organic molecule (CHEBI:72695)	organic molecule(CHEBI:72695)
6196	Dialkylthioethers	organic oxide (CHEBI:25701)	organic oxide (CHEBI:25701)	organic cyclic compound(CHEBI:33832)
6196	Dipeptides	pnictogen molecular entity (CHEBI:33302)	pnictogen molecular entity (CHEBI:33302)	organic heterocyclic compound(CHEBI:24532)
6196	Heteroaromatic compounds	organic molecular entity (CHEBI:50860)	organic molecular entity (CHEBI:50860)	organonitrogen compound(CHEBI:35352)
6196	Hydrocarbon derivatives	carbonyl compound (CHEBI:36586)	carbonyl compound (CHEBI:36586)	organonitrogen heterocyclic compound(CHEBI:38101)
6196	Isoxazoles	dipeptide (CHEBI:46761)	dipeptide (CHEBI:46761)	lactam(CHEBI:24995)
6196	Lactams	chemical entity (CHEBI:24431)	chemical entity (CHEBI:24431)	beta-lactam(CHEBI:35627)
6196	Monocarboxylic acids and derivatives	organic heterocyclic compound (CHEBI:24532)	organic heterocyclic compound (CHEBI:24532)	heterocyclic antibiotic(CHEBI:24531)
6196	N-acyl-alpha amino acids and derivatives	lactam (CHEBI:24995)	lactam (CHEBI:24995)	organonitrogen heterocyclic antibiotic(CHEBI:25558)
6196	Organic acids and derivatives	beta-lactam (CHEBI:35627)	beta-lactam (CHEBI:35627)	beta-lactam antibiotic(CHEBI:27933)
6196	Organic compounds	penams (CHEBI:35992)	penams (CHEBI:35992)	bicyclic compound(CHEBI:33636)
6196	Organic nitrogen compounds	organic acid (CHEBI:64709)	organic acid (CHEBI:64709)	heterobicyclic compound(CHEBI:33672)
6196	Organic oxides	organooxygen compound (CHEBI:36963)	organooxygen compound (CHEBI:36963)	polycyclic compound(CHEBI:33635)
6196	Organic oxygen compounds	benzenoid aromatic compound (CHEBI:33836)	benzenoid aromatic compound (CHEBI:33836)	heteropolycyclic compound(CHEBI:33671)
6196	Organoheterocyclic compounds	amide (CHEBI:32988)	amide (CHEBI:32988)	organic heteropolycyclic compound(CHEBI:38166)
6196	Organonitrogen compounds	azole (CHEBI:68452)	azole (CHEBI:68452)	organic heterobicyclic compound(CHEBI:27171)
6196	Organooxygen compounds	organic sulfide (CHEBI:16385)	organic sulfide (CHEBI:16385)	chalcogen molecular entity(CHEBI:33304)
6196	Organosulfur compounds	nitrogen molecular entity (CHEBI:51143)	nitrogen molecular entity (CHEBI:51143)	organochalcogen compound(CHEBI:36962)
6196	Oxacyclic compounds	oxygen molecular entity (CHEBI:25806)	oxygen molecular entity (CHEBI:25806)	sulfur molecular entity(CHEBI:26835)
6196	Penams	peptide (CHEBI:16670)	peptide (CHEBI:16670)	organosulfur compound(CHEBI:33261)
6196	Penicillins		molecular entity(CHEBI:23367)	organosulfur heterocyclic compound(CHEBI:38106)
6196	Peptides		main group molecular entity(CHEBI:33579)	penams(CHEBI:35992)
6196	Secondary carboxylic acid amides		p-block molecular entity(CHEBI:33675)	organic oxo compound(CHEBI:36587)
6196	Tertiary carboxylic acid amides		cyclic amide(CHEBI:23443)	oxygen molecular entity(CHEBI:25806)
6196	Thiazolidines		carbon group molecular entity(CHEBI:33582)	organooxygen compound(CHEBI:36963)
6196	Thioethers		heteroorganic entity(CHEBI:33285)	carbonyl compound(CHEBI:36586)
6196	Thiohemiaminal derivatives		polyatomic entity(CHEBI:36357)	s-block molecular entity(CHEBI:33674)
6196			molecule(CHEBI:25367)	hydrogen molecular entity(CHEBI:33608)
6196			cyclic compound(CHEBI:33595)	heteroatomic molecular entity(CHEBI:37577)
6196			heterocyclic compound(CHEBI:5686)	hydroxides(CHEBI:24651)
6196			organic cyclic compound(CHEBI:33832)	oxoacid(CHEBI:24833)
6196			bicyclic compound(CHEBI:33636)	carbon oxoacid(CHEBI:35605)
6196			heterobicyclic compound(CHEBI:33672)	organic acid(CHEBI:64709)
6196			polycyclic compound(CHEBI:33635)	carboxylic acid(CHEBI:33575)
6196			heteropolycyclic compound(CHEBI:33671)	penicillanic acids(CHEBI:25865)
6196			organic heteropolycyclic compound(CHEBI:38166)	penicillin(CHEBI:17334)
6196			organic heterobicyclic compound(CHEBI:27171)
6196			chalcogen molecular entity(CHEBI:33304)
6196			organochalcogen compound(CHEBI:36962)
6196			sulfur molecular entity(CHEBI:26835)
6196			organosulfur heterocyclic compound(CHEBI:38106)
6196			organic oxo compound(CHEBI:36587)
6196			s-block molecular entity(CHEBI:33674)
6196			hydrogen molecular entity(CHEBI:33608)
6196			heteroatomic molecular entity(CHEBI:37577)
6196			hydroxides(CHEBI:24651)
6196			oxoacid(CHEBI:24833)
6196			carbon oxoacid(CHEBI:35605)
24812758	2,5-disubstituted thiophenes	hexose (CHEBI:18133)	hexose (CHEBI:18133)	chemical entity(CHEBI:24431)	ring assembly(CHEBI:36820)	hexose (CHEBI:18133)
24812758	Alcohols and polyols	C-glycosyl compound (CHEBI:20857)	C-glycosyl compound (CHEBI:20857)	molecular entity(CHEBI:23367)		toluenes (CHEBI:27024)
24812758	Aryl fluorides	toluenes (CHEBI:27024)	toluenes (CHEBI:27024)	main group molecular entity(CHEBI:33579)		organic aromatic compound (CHEBI:33659)
24812758	Aryl halides	organofluorine compound (CHEBI:37143)	organofluorine compound (CHEBI:37143)	p-block molecular entity(CHEBI:33675)		secondary alcohol (CHEBI:35681)
24812758	Benzene and substituted derivatives	thiophenes (CHEBI:26961)	thiophenes (CHEBI:26961)	carbon group molecular entity(CHEBI:33582)		polyol (CHEBI:26191)
24812758	Benzenoids	oxanes (CHEBI:46942)	oxanes (CHEBI:46942)	organic molecular entity(CHEBI:50860)		oxacycle (CHEBI:38104)
24812758	C-glycosyl compounds	organic aromatic compound (CHEBI:33659)	organic aromatic compound (CHEBI:33659)	heteroorganic entity(CHEBI:33285)		ether (CHEBI:25698)
24812758	Carbohydrates and carbohydrate conjugates	secondary alcohol (CHEBI:35681)	secondary alcohol (CHEBI:35681)	chalcogen molecular entity(CHEBI:33304)		primary alcohol (CHEBI:15734)
24812758	Chemical entities	polyol (CHEBI:26191)	polyol (CHEBI:26191)	organochalcogen compound(CHEBI:36962)		glycoside (CHEBI:24400)
24812758	Dialkyl ethers	oxacycle (CHEBI:38104)	oxacycle (CHEBI:38104)	oxygen molecular entity(CHEBI:25806)		monosaccharide (CHEBI:35381)
24812758	Ethers	ether (CHEBI:25698)	ether (CHEBI:25698)	organooxygen compound(CHEBI:36963)		benzenoid aromatic compound (CHEBI:33836)
24812758	Fluorobenzenes	primary alcohol (CHEBI:15734)	primary alcohol (CHEBI:15734)	carbohydrates and carbohydrate derivatives(CHEBI:78616)		benzenes (CHEBI:22712)
24812758	Glycosyl compounds	organic molecule (CHEBI:72695)	organic molecule (CHEBI:72695)	carbohydrate derivative(CHEBI:63299)		haloarene (CHEBI:50887)
24812758	Halobenzenes	glycoside (CHEBI:24400)	glycoside (CHEBI:24400)	glycosyl compound(CHEBI:63161)		organic hydroxy compound (CHEBI:33822)
24812758	Heteroaromatic compounds	chemical entity (CHEBI:24431)	chemical entity (CHEBI:24431)	C-glycosyl compound(CHEBI:20857)		alcohol (CHEBI:30879)
24812758	Hexoses	oxygen molecular entity (CHEBI:25806)	oxygen molecular entity (CHEBI:25806)	sulfur molecular entity(CHEBI:26835)
24812758	Hydrocarbon derivatives	organic molecular entity (CHEBI:50860)	organic molecular entity (CHEBI:50860)	organosulfur compound(CHEBI:33261)
24812758	Monosaccharides	organooxygen compound (CHEBI:36963)	organooxygen compound (CHEBI:36963)	polyatomic entity(CHEBI:36357)
24812758	Organic compounds	carbohydrates and carbohydrate derivatives (CHEBI:78616)	carbohydrates and carbohydrate derivatives (CHEBI:78616)	molecule(CHEBI:25367)
24812758	Organic oxygen compounds	monosaccharide (CHEBI:35381)	monosaccharide (CHEBI:35381)	cyclic compound(CHEBI:33595)
24812758	Organofluorides	benzenoid aromatic compound (CHEBI:33836)	benzenoid aromatic compound (CHEBI:33836)	heterocyclic compound(CHEBI:5686)
24812758	Organohalogen compounds	benzenes (CHEBI:22712)	benzenes (CHEBI:22712)	organic molecule(CHEBI:72695)
24812758	Organoheterocyclic compounds	organohalogen compound (CHEBI:36684)	organohalogen compound (CHEBI:36684)	organic cyclic compound(CHEBI:33832)
24812758	Organooxygen compounds	organic heterocyclic compound (CHEBI:24532)	organic heterocyclic compound (CHEBI:24532)	organic heterocyclic compound(CHEBI:24532)
24812758	Oxacyclic compounds	haloarene (CHEBI:50887)	haloarene (CHEBI:50887)	organosulfur heterocyclic compound(CHEBI:38106)
24812758	Oxanes	organic hydroxy compound (CHEBI:33822)	organic hydroxy compound (CHEBI:33822)	thiophenes(CHEBI:26961)
24812758	Phenolic glycosides	alcohol (CHEBI:30879)	alcohol (CHEBI:30879)	halogen molecular entity(CHEBI:24471)
24812758	Polyols		molecular entity(CHEBI:23367)	heteroatomic molecular entity(CHEBI:37577)
24812758	Primary alcohols		main group molecular entity(CHEBI:33579)	halide(CHEBI:37578)
24812758	Secondary alcohols		p-block molecular entity(CHEBI:33675)	organohalogen compound(CHEBI:36684)
24812758	Thiophenes		carbon group molecular entity(CHEBI:33582)	fluorine molecular entity(CHEBI:24062)
24812758	Toluenes		heteroorganic entity(CHEBI:33285)	organofluorine compound(CHEBI:37143)
24812758			chalcogen molecular entity(CHEBI:33304)	ring assembly(CHEBI:36820)
24812758			organochalcogen compound(CHEBI:36962)
24812758			carbohydrate derivative(CHEBI:63299)
24812758			glycosyl compound(CHEBI:63161)
24812758			sulfur molecular entity(CHEBI:26835)
24812758			organosulfur compound(CHEBI:33261)
24812758			polyatomic entity(CHEBI:36357)
24812758			molecule(CHEBI:25367)
24812758			cyclic compound(CHEBI:33595)
24812758			heterocyclic compound(CHEBI:5686)
24812758			organic cyclic compound(CHEBI:33832)
24812758			organosulfur heterocyclic compound(CHEBI:38106)
24812758			halogen molecular entity(CHEBI:24471)
24812758			heteroatomic molecular entity(CHEBI:37577)
24812758			halide(CHEBI:37578)
24812758			fluorine molecular entity(CHEBI:24062)
5327013	1,3-dioxolanes	pyrimidone (CHEBI:38337)	pyrimidone (CHEBI:38337)	chemical entity(CHEBI:24431)	furodioxole(CHEBI:48395)	pyrimidone (CHEBI:38337)
5327013	Acetals	monosaccharide (CHEBI:35381)	monosaccharide (CHEBI:35381)	molecular entity(CHEBI:23367)		monosaccharide (CHEBI:35381)
5327013	Alcohols and polyols	pyrroles (CHEBI:26455)	pyrroles (CHEBI:26455)	polyatomic entity(CHEBI:36357)		pyrroles (CHEBI:26455)
5327013	Azacyclic compounds	dioxolane (CHEBI:39430)	dioxolane (CHEBI:39430)	molecule(CHEBI:25367)		dioxolane (CHEBI:39430)
5327013	Carbohydrates and carbohydrate conjugates	organic aromatic compound (CHEBI:33659)	organic aromatic compound (CHEBI:33659)	cyclic compound(CHEBI:33595)		organic aromatic compound (CHEBI:33659)
5327013	Chemical entities	enamine (CHEBI:47989)	enamine (CHEBI:47989)	bicyclic compound(CHEBI:33636)		enamine (CHEBI:47989)
5327013	Dialkyl ethers	phosphonic acids (CHEBI:26069)	phosphonic acids (CHEBI:26069)	heterocyclic compound(CHEBI:5686)		phosphonic acids (CHEBI:26069)
5327013	Diazines	oxolanes (CHEBI:26912)	oxolanes (CHEBI:26912)	heterobicyclic compound(CHEBI:33672)		oxolanes (CHEBI:26912)
5327013	Dioxolanes	ether (CHEBI:25698)	ether (CHEBI:25698)	main group molecular entity(CHEBI:33579)		ether (CHEBI:25698)
5327013	Ethers	organonitrogen heterocyclic compound (CHEBI:38101)	organonitrogen heterocyclic compound (CHEBI:38101)	p-block molecular entity(CHEBI:33675)		acetal (CHEBI:59769)
5327013	Heteroaromatic compounds	oxacycle (CHEBI:38104)	oxacycle (CHEBI:38104)	carbon group molecular entity(CHEBI:33582)		organic oxide (CHEBI:25701)
5327013	Hydrocarbon derivatives	acetal (CHEBI:59769)	acetal (CHEBI:59769)	organic molecular entity(CHEBI:50860)		organophosphorus compound (CHEBI:25710)
5327013	Monosaccharides	organic oxide (CHEBI:25701)	organic oxide (CHEBI:25701)	heteroorganic entity(CHEBI:33285)		primary alcohol (CHEBI:15734)
5327013	Organic acids and derivatives	organic molecule (CHEBI:72695)	organic molecule (CHEBI:72695)	organic molecule(CHEBI:72695)		diazines (CHEBI:38313)
5327013	Organic compounds	organonitrogen compound (CHEBI:35352)	organonitrogen compound (CHEBI:35352)	organic cyclic compound(CHEBI:33832)		pyrimidines (CHEBI:39447)
5327013	Organic nitrogen compounds	organophosphorus compound (CHEBI:25710)	organophosphorus compound (CHEBI:25710)	organic heterocyclic compound(CHEBI:24532)		carbohydrates and carbohydrate derivatives (CHEBI:78616)
5327013	Organic oxides	primary alcohol (CHEBI:15734)	primary alcohol (CHEBI:15734)	polycyclic compound(CHEBI:33635)		organic acid (CHEBI:64709)
5327013	Organic oxygen compounds	pyrrolopyrimidine (CHEBI:38670)	pyrrolopyrimidine (CHEBI:38670)	heteropolycyclic compound(CHEBI:33671)		organic hydroxy compound (CHEBI:33822)
5327013	Organic phosphonic acids	chemical entity (CHEBI:24431)	chemical entity (CHEBI:24431)	organic heteropolycyclic compound(CHEBI:38166)		alcohol (CHEBI:30879)
5327013	Organic phosphonic acids and derivatives	organic heterocyclic compound (CHEBI:24532)	organic heterocyclic compound (CHEBI:24532)	organic heterobicyclic compound(CHEBI:27171)
5327013	Organoheterocyclic compounds	diazines (CHEBI:38313)	diazines (CHEBI:38313)	pnictogen molecular entity(CHEBI:33302)
5327013	Organonitrogen compounds	pyrimidines (CHEBI:39447)	pyrimidines (CHEBI:39447)	nitrogen molecular entity(CHEBI:51143)
5327013	Organooxygen compounds	oxygen molecular entity (CHEBI:25806)	oxygen molecular entity (CHEBI:25806)	organonitrogen compound(CHEBI:35352)
5327013	Organophosphorus compounds	organic molecular entity (CHEBI:50860)	organic molecular entity (CHEBI:50860)	organonitrogen heterocyclic compound(CHEBI:38101)
5327013	Oxacyclic compounds	organooxygen compound (CHEBI:36963)	organooxygen compound (CHEBI:36963)	pyrrolopyrimidine(CHEBI:38670)
5327013	Oxolanes	carbohydrates and carbohydrate derivatives (CHEBI:78616)	carbohydrates and carbohydrate derivatives (CHEBI:78616)	chalcogen molecular entity(CHEBI:33304)
5327013	Primary alcohols	organic acid (CHEBI:64709)	organic acid (CHEBI:64709)	organochalcogen compound(CHEBI:36962)
5327013	Pyrimidines and pyrimidine derivatives	nitrogen molecular entity (CHEBI:51143)	nitrogen molecular entity (CHEBI:51143)	oxygen molecular entity(CHEBI:25806)
5327013	Pyrimidones	organic hydroxy compound (CHEBI:33822)	organic hydroxy compound (CHEBI:33822)	organooxygen compound(CHEBI:36963)
5327013	Pyrroles	alcohol (CHEBI:30879)	alcohol (CHEBI:30879)	oxacycle(CHEBI:38104)
5327013	Pyrrolopyrimidines		molecular entity(CHEBI:23367)	furodioxole(CHEBI:48395)
5327013	Substituted pyrroles		polyatomic entity(CHEBI:36357)
5327013	Vinylogous amides		molecule(CHEBI:25367)
5327013			cyclic compound(CHEBI:33595)
5327013			bicyclic compound(CHEBI:33636)
5327013			heterocyclic compound(CHEBI:5686)
5327013			heterobicyclic compound(CHEBI:33672)
5327013			main group molecular entity(CHEBI:33579)
5327013			p-block molecular entity(CHEBI:33675)
5327013			carbon group molecular entity(CHEBI:33582)
5327013			heteroorganic entity(CHEBI:33285)
5327013			organic cyclic compound(CHEBI:33832)
5327013			polycyclic compound(CHEBI:33635)
5327013			heteropolycyclic compound(CHEBI:33671)
5327013			organic heteropolycyclic compound(CHEBI:38166)
5327013			organic heterobicyclic compound(CHEBI:27171)
5327013			pnictogen molecular entity(CHEBI:33302)
5327013			chalcogen molecular entity(CHEBI:33304)
5327013			organochalcogen compound(CHEBI:36962)
445958	1,2-aminoalcohols	benzenes (CHEBI:22712)	benzenes (CHEBI:22712)	chemical entity(CHEBI:24431)		benzenes (CHEBI:22712)
445958	Alcohols and polyols	anilines (CHEBI:22562)	anilines (CHEBI:22562)	molecular entity(CHEBI:23367)		anilines (CHEBI:22562)
445958	Alkanolamines	pyrimidines (CHEBI:39447)	pyrimidines (CHEBI:39447)	main group molecular entity(CHEBI:33579)		aromatic ether (CHEBI:35618)
445958	Alkyl aryl ethers	organohalogen compound (CHEBI:36684)	organohalogen compound (CHEBI:36684)	p-block molecular entity(CHEBI:33675)		organosulfur compound (CHEBI:33261)
445958	Amines	aminopyrimidine (CHEBI:38338)	aminopyrimidine (CHEBI:38338)	carbon group molecular entity(CHEBI:33582)		organobromine compound (CHEBI:37141)
445958	Aminopyrimidines and derivatives	aromatic ether (CHEBI:35618)	aromatic ether (CHEBI:35618)	organic molecular entity(CHEBI:50860)		tertiary amino compound (CHEBI:50996)
445958	Aniline and substituted anilines	heterocyclic compound (CHEBI:5686)	heterocyclic compound (CHEBI:5686)	heteroorganic entity(CHEBI:33285)		secondary alcohol (CHEBI:35681)
445958	Aryl bromides	organosulfur compound (CHEBI:33261)	organosulfur compound (CHEBI:33261)	polyatomic entity(CHEBI:36357)		amino alcohol (CHEBI:22478)
445958	Aryl halides	organobromine compound (CHEBI:37141)	organobromine compound (CHEBI:37141)	molecule(CHEBI:25367)		benzenoid aromatic compound (CHEBI:33836)
445958	Azacyclic compounds	organic aromatic compound (CHEBI:33659)	organic aromatic compound (CHEBI:33659)	cyclic compound(CHEBI:33595)		oxygen molecular entity (CHEBI:25806)
445958	Benzene and substituted derivatives	tertiary amino compound (CHEBI:50996)	tertiary amino compound (CHEBI:50996)	heterocyclic compound(CHEBI:5686)		organooxygen compound (CHEBI:36963)
445958	Benzenoids	secondary alcohol (CHEBI:35681)	secondary alcohol (CHEBI:35681)	organic molecule(CHEBI:72695)		ether (CHEBI:25698)
445958	Chemical entities	amino alcohol (CHEBI:22478)	amino alcohol (CHEBI:22478)	organic cyclic compound(CHEBI:33832)		haloarene (CHEBI:50887)
445958	Diazines	organonitrogen heterocyclic compound (CHEBI:38101)	organonitrogen heterocyclic compound (CHEBI:38101)	organic heterocyclic compound(CHEBI:24532)		amine (CHEBI:32952)
445958	Ethers	organic molecule (CHEBI:72695)	organic molecule (CHEBI:72695)	monocyclic compound(CHEBI:33661)		tertiary amine (CHEBI:32876)
445958	Halopyrimidines	chemical entity (CHEBI:24431)	chemical entity (CHEBI:24431)	heteromonocyclic compound(CHEBI:33670)		organic hydroxy compound (CHEBI:33822)
445958	Heteroaromatic compounds	benzenoid aromatic compound (CHEBI:33836)	benzenoid aromatic compound (CHEBI:33836)	organic heteromonocyclic compound(CHEBI:25693)		alcohol (CHEBI:30879)
445958	Hydrocarbon derivatives	organic heterocyclic compound (CHEBI:24532)	organic heterocyclic compound (CHEBI:24532)	pnictogen molecular entity(CHEBI:33302)
445958	Imidolactams	diazines (CHEBI:38313)	diazines (CHEBI:38313)	nitrogen molecular entity(CHEBI:51143)
445958	Organic compounds	oxygen molecular entity (CHEBI:25806)	oxygen molecular entity (CHEBI:25806)	organonitrogen compound(CHEBI:35352)
445958	Organic nitrogen compounds	organic molecular entity (CHEBI:50860)	organic molecular entity (CHEBI:50860)	organonitrogen heterocyclic compound(CHEBI:38101)
445958	Organic oxygen compounds	organooxygen compound (CHEBI:36963)	organooxygen compound (CHEBI:36963)	diazines(CHEBI:38313)
445958	Organobromides	ether (CHEBI:25698)	ether (CHEBI:25698)	pyrimidines(CHEBI:39447)
445958	Organohalogen compounds	haloarene (CHEBI:50887)	haloarene (CHEBI:50887)	aromatic compound(CHEBI:33655)
445958	Organoheterocyclic compounds	nitrogen molecular entity (CHEBI:51143)	nitrogen molecular entity (CHEBI:51143)	organic aromatic compound(CHEBI:33659)
445958	Organonitrogen compounds	organonitrogen compound (CHEBI:35352)	organonitrogen compound (CHEBI:35352)	organic amino compound(CHEBI:50047)
445958	Organooxygen compounds	amine (CHEBI:32952)	amine (CHEBI:32952)	aromatic amine(CHEBI:33860)
445958	Phenol ethers	tertiary amine (CHEBI:32876)	tertiary amine (CHEBI:32876)	aminopyrimidine(CHEBI:38338)
445958	Phenoxy compounds	organic hydroxy compound (CHEBI:33822)	organic hydroxy compound (CHEBI:33822)	halogen molecular entity(CHEBI:24471)
445958	Pyrimidines and pyrimidine derivatives	alcohol (CHEBI:30879)	alcohol (CHEBI:30879)	heteroatomic molecular entity(CHEBI:37577)
445958	Secondary alcohols		molecular entity(CHEBI:23367)	halide(CHEBI:37578)
445958	Tertiary amines		main group molecular entity(CHEBI:33579)	organohalogen compound(CHEBI:36684)
445958	Trialkylamines		p-block molecular entity(CHEBI:33675)	bromine molecular entity(CHEBI:22928)
445958			carbon group molecular entity(CHEBI:33582)
445958			heteroorganic entity(CHEBI:33285)
445958			polyatomic entity(CHEBI:36357)
445958			molecule(CHEBI:25367)
445958			cyclic compound(CHEBI:33595)
445958			organic cyclic compound(CHEBI:33832)
445958			monocyclic compound(CHEBI:33661)
445958			heteromonocyclic compound(CHEBI:33670)
445958			organic heteromonocyclic compound(CHEBI:25693)
445958			pnictogen molecular entity(CHEBI:33302)
445958			aromatic compound(CHEBI:33655)
445958			organic amino compound(CHEBI:50047)
445958			aromatic amine(CHEBI:33860)
445958			halogen molecular entity(CHEBI:24471)
445958			heteroatomic molecular entity(CHEBI:37577)
445958			halide(CHEBI:37578)
445958			bromine molecular entity(CHEBI:22928)
2083	1,2-aminoalcohols	aralkylamine (CHEBI:18000)	aralkylamine (CHEBI:18000)	chemical entity(CHEBI:24431)	ethanolamines(CHEBI:23981)	aralkylamine (CHEBI:18000)
2083	1-hydroxy-2-unsubstituted benzenoids	phenols (CHEBI:33853)	phenols (CHEBI:33853)	molecular entity(CHEBI:23367)	phenylethanolamines(CHEBI:25990)	secondary alcohol (CHEBI:35681)
2083	Alcohols and polyols	secondary alcohol (CHEBI:35681)	secondary alcohol (CHEBI:35681)	main group molecular entity(CHEBI:33579)		primary alcohol (CHEBI:15734)
2083	Alkanolamines	amino alcohol (CHEBI:22478)	amino alcohol (CHEBI:22478)	p-block molecular entity(CHEBI:33675)		organic molecule (CHEBI:72695)
2083	Amines	secondary amino compound (CHEBI:50995)	secondary amino compound (CHEBI:50995)	chalcogen molecular entity(CHEBI:33304)		aromatic alcohol (CHEBI:33854)
2083	Aralkylamines	primary alcohol (CHEBI:15734)	primary alcohol (CHEBI:15734)	oxygen molecular entity(CHEBI:25806)		benzyl alcohols (CHEBI:22743)
2083	Aromatic alcohols	organic molecule (CHEBI:72695)	organic molecule (CHEBI:72695)	s-block molecular entity(CHEBI:33674)		amine (CHEBI:32952)
2083	Benzene and substituted derivatives	aromatic alcohol (CHEBI:33854)	aromatic alcohol (CHEBI:33854)	hydrogen molecular entity(CHEBI:33608)		benzenoid aromatic compound (CHEBI:33836)
2083	Benzenoids	benzyl alcohols (CHEBI:22743)	benzyl alcohols (CHEBI:22743)	polyatomic entity(CHEBI:36357)		organooxygen compound (CHEBI:36963)
2083	Benzyl alcohols	chemical entity (CHEBI:24431)	chemical entity (CHEBI:24431)	heteroatomic molecular entity(CHEBI:37577)		polyol (CHEBI:26191)
2083	Chemical entities	nitrogen molecular entity (CHEBI:51143)	nitrogen molecular entity (CHEBI:51143)	hydroxides(CHEBI:24651)		secondary amine (CHEBI:32863)
2083	Dialkylamines	organic molecular entity (CHEBI:50860)	organic molecular entity (CHEBI:50860)	carbon group molecular entity(CHEBI:33582)		benzenes (CHEBI:22712)
2083	Hydrocarbon derivatives	organonitrogen compound (CHEBI:35352)	organonitrogen compound (CHEBI:35352)	organic molecular entity(CHEBI:50860)
2083	Organic compounds	amine (CHEBI:32952)	amine (CHEBI:32952)	organic hydroxy compound(CHEBI:33822)
2083	Organic nitrogen compounds	benzenoid aromatic compound (CHEBI:33836)	benzenoid aromatic compound (CHEBI:33836)	alcohol(CHEBI:30879)
2083	Organic oxygen compounds	oxygen molecular entity (CHEBI:25806)	oxygen molecular entity (CHEBI:25806)	heteroorganic entity(CHEBI:33285)
2083	Organonitrogen compounds	organooxygen compound (CHEBI:36963)	organooxygen compound (CHEBI:36963)	pnictogen molecular entity(CHEBI:33302)
2083	Organooxygen compounds	polyol (CHEBI:26191)	polyol (CHEBI:26191)	nitrogen molecular entity(CHEBI:51143)
2083	Phenols	organic hydroxy compound (CHEBI:33822)	organic hydroxy compound (CHEBI:33822)	organonitrogen compound(CHEBI:35352)
2083	Primary alcohols	alcohol (CHEBI:30879)	alcohol (CHEBI:30879)	organic amino compound(CHEBI:50047)
2083	Secondary alcohols	secondary amine (CHEBI:32863)	secondary amine (CHEBI:32863)	amino alcohol(CHEBI:22478)
2083	Secondary amines	benzenes (CHEBI:22712)	benzenes (CHEBI:22712)	ethanolamines(CHEBI:23981)
2083			molecular entity(CHEBI:23367)	phenylethanolamines(CHEBI:25990)
2083			main group molecular entity(CHEBI:33579)	secondary amino compound(CHEBI:50995)
2083			p-block molecular entity(CHEBI:33675)	molecule(CHEBI:25367)
2083			chalcogen molecular entity(CHEBI:33304)	cyclic compound(CHEBI:33595)
2083			s-block molecular entity(CHEBI:33674)	aromatic compound(CHEBI:33655)
2083			hydrogen molecular entity(CHEBI:33608)	organic molecule(CHEBI:72695)
2083			polyatomic entity(CHEBI:36357)	organic cyclic compound(CHEBI:33832)
2083			heteroatomic molecular entity(CHEBI:37577)	organic aromatic compound(CHEBI:33659)
2083			hydroxides(CHEBI:24651)	phenols(CHEBI:33853)
2083			carbon group molecular entity(CHEBI:33582)
2083			heteroorganic entity(CHEBI:33285)
2083			pnictogen molecular entity(CHEBI:33302)
2083			organic amino compound(CHEBI:50047)
2083			molecule(CHEBI:25367)
2083			cyclic compound(CHEBI:33595)
2083			aromatic compound(CHEBI:33655)
2083			organic molecule(CHEBI:72695)
2083			organic cyclic compound(CHEBI:33832)
2083			organic aromatic compound(CHEBI:33659)
42890	1,2-aminoalcohols	quinone (CHEBI:36141)	quinone (CHEBI:36141)	chemical entity(CHEBI:24431)	carbohydrate derivative(CHEBI:63299)	quinone (CHEBI:36141)
42890	Acetals	tetracenes (CHEBI:51270)	tetracenes (CHEBI:51270)	molecular entity(CHEBI:23367)	monosaccharide derivative(CHEBI:63367)	tetracenes (CHEBI:51270)
42890	Alcohols and polyols	aminoglycoside (CHEBI:47779)	aminoglycoside (CHEBI:47779)	main group molecular entity(CHEBI:33579)	deoxy hexoside(CHEBI:35315)	aminoglycoside (CHEBI:47779)
42890	Alkanolamines	anthraquinone (CHEBI:22580)	anthraquinone (CHEBI:22580)	p-block molecular entity(CHEBI:33675)		anthraquinone (CHEBI:22580)
42890	Alpha-hydroxy ketones	hexose (CHEBI:18133)	hexose (CHEBI:18133)	carbon group molecular entity(CHEBI:33582)		hexose (CHEBI:18133)
42890	Amines	glycoside (CHEBI:24400)	glycoside (CHEBI:24400)	organic molecular entity(CHEBI:50860)		tetralins (CHEBI:36786)
42890	Aminoglycosides	tetralins (CHEBI:36786)	tetralins (CHEBI:36786)	heteroorganic entity(CHEBI:33285)		aromatic ketone (CHEBI:76224)
42890	Aminosaccharides	aromatic ketone (CHEBI:76224)	aromatic ketone (CHEBI:76224)	chalcogen molecular entity(CHEBI:33304)		oxanes (CHEBI:46942)
42890	Anthracenes	oxanes (CHEBI:46942)	oxanes (CHEBI:46942)	organochalcogen compound(CHEBI:36962)		tertiary alcohol (CHEBI:26878)
42890	Anthracyclines	tertiary alcohol (CHEBI:26878)	tertiary alcohol (CHEBI:26878)	oxygen molecular entity(CHEBI:25806)		enone (CHEBI:51689)
42890	Anthraquinones	enone (CHEBI:51689)	enone (CHEBI:51689)	organooxygen compound(CHEBI:36963)		enol (CHEBI:33823)
42890	Aryl ketones	enol (CHEBI:33823)	enol (CHEBI:33823)	carbohydrates and carbohydrate derivatives(CHEBI:78616)		ketone (CHEBI:17087)
42890	Benzenoids	ketone (CHEBI:17087)	ketone (CHEBI:17087)	carbohydrate derivative(CHEBI:63299)		amino alcohol (CHEBI:22478)
42890	Carbohydrates and carbohydrate conjugates	amino alcohol (CHEBI:22478)	amino alcohol (CHEBI:22478)	monosaccharide derivative(CHEBI:63367)		secondary alcohol (CHEBI:35681)
42890	Carbonyl compounds	secondary alcohol (CHEBI:35681)	secondary alcohol (CHEBI:35681)	polyketide(CHEBI:26188)		polyol (CHEBI:26191)
42890	Chemical entities	polyol (CHEBI:26191)	polyol (CHEBI:26191)	anthracycline(CHEBI:48120)		oxacycle (CHEBI:38104)
42890	Ethers	oxacycle (CHEBI:38104)	oxacycle (CHEBI:38104)	anthracycline antibiotic(CHEBI:49322)		acetal (CHEBI:59769)
42890	Glycosyl compounds	acetal (CHEBI:59769)	acetal (CHEBI:59769)	glycosyl compound(CHEBI:63161)		pnictogen molecular entity (CHEBI:33302)
42890	Hexoses	pnictogen molecular entity (CHEBI:33302)	pnictogen molecular entity (CHEBI:33302)	glycoside(CHEBI:24400)		organic oxide (CHEBI:25701)
42890	Hydrocarbon derivatives	organic molecular entity (CHEBI:50860)	organic molecular entity (CHEBI:50860)	deoxy hexoside(CHEBI:35315)		alkylamine (CHEBI:13759)
42890	Ketones	organic oxide (CHEBI:25701)	organic oxide (CHEBI:25701)			organic molecule (CHEBI:72695)
42890	Monoalkylamines	alkylamine (CHEBI:13759)	alkylamine (CHEBI:13759)			benzenoid aromatic compound (CHEBI:33836)
42890	Monosaccharides	organic molecule (CHEBI:72695)	organic molecule (CHEBI:72695)			amino sugar (CHEBI:28963)
42890	Naphthacenes	anthracycline (CHEBI:48120)	anthracycline (CHEBI:48120)			anthracenes (CHEBI:46955)
42890	O-glycosyl compounds	chemical entity (CHEBI:24431)	chemical entity (CHEBI:24431)			monosaccharide (CHEBI:35381)
42890	Organic acids and derivatives	benzenoid aromatic compound (CHEBI:33836)	benzenoid aromatic compound (CHEBI:33836)			carbonyl compound (CHEBI:36586)
42890	Organic compounds	oxygen molecular entity (CHEBI:25806)	oxygen molecular entity (CHEBI:25806)			organic heterocyclic compound (CHEBI:24532)
42890	Organic nitrogen compounds	organooxygen compound (CHEBI:36963)	organooxygen compound (CHEBI:36963)			organic hydroxy compound (CHEBI:33822)
42890	Organic oxides	carbohydrates and carbohydrate derivatives (CHEBI:78616)	carbohydrates and carbohydrate derivatives (CHEBI:78616)			alcohol (CHEBI:30879)
42890	Organic oxygen compounds	amino sugar (CHEBI:28963)	amino sugar (CHEBI:28963)			organic acid (CHEBI:64709)
42890	Organoheterocyclic compounds	anthracenes (CHEBI:46955)	anthracenes (CHEBI:46955)			nitrogen molecular entity (CHEBI:51143)
42890	Organonitrogen compounds	monosaccharide (CHEBI:35381)	monosaccharide (CHEBI:35381)			organonitrogen compound (CHEBI:35352)
42890	Organooxygen compounds	carbonyl compound (CHEBI:36586)	carbonyl compound (CHEBI:36586)			amine (CHEBI:32952)
42890	Organopnictogen compounds	organic heterocyclic compound (CHEBI:24532)	organic heterocyclic compound (CHEBI:24532)			ether (CHEBI:25698)
42890	Oxacyclic compounds	organic hydroxy compound (CHEBI:33822)	organic hydroxy compound (CHEBI:33822)			primary amine (CHEBI:32877)
42890	Oxanes	alcohol (CHEBI:30879)	alcohol (CHEBI:30879)
42890	Phenylpropanoids and polyketides	organic acid (CHEBI:64709)	organic acid (CHEBI:64709)
42890	Polyols	nitrogen molecular entity (CHEBI:51143)	nitrogen molecular entity (CHEBI:51143)
42890	Primary amines	organonitrogen compound (CHEBI:35352)	organonitrogen compound (CHEBI:35352)
42890	Secondary alcohols	amine (CHEBI:32952)	amine (CHEBI:32952)
42890	Tertiary alcohols	ether (CHEBI:25698)	ether (CHEBI:25698)
42890	Tetracenequinones	primary amine (CHEBI:32877)	primary amine (CHEBI:32877)
42890	Tetralins		molecular entity(CHEBI:23367)
42890	Vinylogous acids		main group molecular entity(CHEBI:33579)
42890			p-block molecular entity(CHEBI:33675)
42890			carbon group molecular entity(CHEBI:33582)
42890			heteroorganic entity(CHEBI:33285)
42890			chalcogen molecular entity(CHEBI:33304)
42890			organochalcogen compound(CHEBI:36962)
42890			polyketide(CHEBI:26188)
42890			anthracycline antibiotic(CHEBI:49322)
42890			glycosyl compound(CHEBI:63161)
11987868	Amines	dialkylarylamine (CHEBI:23665)	dialkylarylamine (CHEBI:23665)	chemical entity(CHEBI:24431)	acetylenic compound(CHEBI:73474)	dialkylarylamine (CHEBI:23665)
11987868	Aminopyridines and derivatives	tertiary amino compound (CHEBI:50996)	tertiary amino compound (CHEBI:50996)	molecular entity(CHEBI:23367)		tertiary amino compound (CHEBI:50996)
11987868	Aminopyrimidines and derivatives	anilines (CHEBI:22562)	anilines (CHEBI:22562)	main group molecular entity(CHEBI:33579)		anilines (CHEBI:22562)
11987868	Aniline and substituted anilines	aminopyrimidine (CHEBI:38338)	aminopyrimidine (CHEBI:38338)	p-block molecular entity(CHEBI:33675)		organosulfur compound (CHEBI:33261)
11987868	Azacyclic compounds	aminopyridine (CHEBI:38207)	aminopyridine (CHEBI:38207)	carbon group molecular entity(CHEBI:33582)		ether (CHEBI:25698)
11987868	Benzene and substituted derivatives	morpholines (CHEBI:38785)	morpholines (CHEBI:38785)	organic molecular entity(CHEBI:50860)		primary amine (CHEBI:32877)
11987868	Benzenoids	heterocyclic compound (CHEBI:5686)	heterocyclic compound (CHEBI:5686)	heteroorganic entity(CHEBI:33285)		amine (CHEBI:32952)
11987868	Chemical entities	organosulfur compound (CHEBI:33261)	organosulfur compound (CHEBI:33261)	polyatomic entity(CHEBI:36357)		tertiary amine (CHEBI:32876)
11987868	Dialkyl ethers	organic aromatic compound (CHEBI:33659)	organic aromatic compound (CHEBI:33659)	molecule(CHEBI:25367)		benzenoid aromatic compound (CHEBI:33836)
11987868	Dialkylarylamines	oxacycle (CHEBI:38104)	oxacycle (CHEBI:38104)	cyclic compound(CHEBI:33595)		benzenes (CHEBI:22712)
11987868	Diazines	ether (CHEBI:25698)	ether (CHEBI:25698)	heterocyclic compound(CHEBI:5686)
11987868	Ethers	organonitrogen heterocyclic compound (CHEBI:38101)	organonitrogen heterocyclic compound (CHEBI:38101)	organic molecule(CHEBI:72695)
11987868	Heteroaromatic compounds	primary amine (CHEBI:32877)	primary amine (CHEBI:32877)	organic cyclic compound(CHEBI:33832)
11987868	Hydrocarbon derivatives	organic molecule (CHEBI:72695)	organic molecule (CHEBI:72695)	organic heterocyclic compound(CHEBI:24532)
11987868	Imidolactams	pyrimidines (CHEBI:39447)	pyrimidines (CHEBI:39447)	monocyclic compound(CHEBI:33661)
11987868	Morpholines	chemical entity (CHEBI:24431)	chemical entity (CHEBI:24431)	heteromonocyclic compound(CHEBI:33670)
11987868	Organic compounds	nitrogen molecular entity (CHEBI:51143)	nitrogen molecular entity (CHEBI:51143)	organic heteromonocyclic compound(CHEBI:25693)
11987868	Organic nitrogen compounds	organic molecular entity (CHEBI:50860)	organic molecular entity (CHEBI:50860)	pnictogen molecular entity(CHEBI:33302)
11987868	Organic oxygen compounds	organonitrogen compound (CHEBI:35352)	organonitrogen compound (CHEBI:35352)	nitrogen molecular entity(CHEBI:51143)
11987868	Organoheterocyclic compounds	amine (CHEBI:32952)	amine (CHEBI:32952)	organonitrogen compound(CHEBI:35352)
11987868	Organonitrogen compounds	tertiary amine (CHEBI:32876)	tertiary amine (CHEBI:32876)	organonitrogen heterocyclic compound(CHEBI:38101)
11987868	Organooxygen compounds	benzenoid aromatic compound (CHEBI:33836)	benzenoid aromatic compound (CHEBI:33836)	diazines(CHEBI:38313)
11987868	Oxacyclic compounds	benzenes (CHEBI:22712)	benzenes (CHEBI:22712)	pyrimidines(CHEBI:39447)
11987868	Oxazinanes	organic heterocyclic compound (CHEBI:24532)	organic heterocyclic compound (CHEBI:24532)	aromatic compound(CHEBI:33655)
11987868	Phenylpyrimidines	diazines (CHEBI:38313)	diazines (CHEBI:38313)	organic aromatic compound(CHEBI:33659)
11987868	Primary amines	pyridines (CHEBI:26421)	pyridines (CHEBI:26421)	organic amino compound(CHEBI:50047)
11987868	Pyridines and derivatives	oxazinane (CHEBI:46952)	oxazinane (CHEBI:46952)	aromatic amine(CHEBI:33860)
11987868	Pyrimidines and pyrimidine derivatives	oxygen molecular entity (CHEBI:25806)	oxygen molecular entity (CHEBI:25806)	aminopyrimidine(CHEBI:38338)
11987868	Tertiary alkylarylamines	organooxygen compound (CHEBI:36963)	organooxygen compound (CHEBI:36963)	pyridines(CHEBI:26421)
11987868	Tertiary amines		molecular entity(CHEBI:23367)	aminopyridine(CHEBI:38207)
11987868			main group molecular entity(CHEBI:33579)	chalcogen molecular entity(CHEBI:33304)
11987868			p-block molecular entity(CHEBI:33675)	organochalcogen compound(CHEBI:36962)
11987868			carbon group molecular entity(CHEBI:33582)	oxygen molecular entity(CHEBI:25806)
11987868			heteroorganic entity(CHEBI:33285)	organooxygen compound(CHEBI:36963)
11987868			polyatomic entity(CHEBI:36357)	oxacycle(CHEBI:38104)
11987868			molecule(CHEBI:25367)	oxazinane(CHEBI:46952)
11987868			cyclic compound(CHEBI:33595)	morpholines(CHEBI:38785)
11987868			organic cyclic compound(CHEBI:33832)	acetylenic compound(CHEBI:73474)
11987868			monocyclic compound(CHEBI:33661)
11987868			heteromonocyclic compound(CHEBI:33670)
11987868			organic heteromonocyclic compound(CHEBI:25693)
11987868			pnictogen molecular entity(CHEBI:33302)
11987868			aromatic compound(CHEBI:33655)
11987868			organic amino compound(CHEBI:50047)
11987868			aromatic amine(CHEBI:33860)
11987868			chalcogen molecular entity(CHEBI:33304)
11987868			organochalcogen compound(CHEBI:36962)
6443013	Alcohols and polyols	long-chain fatty acid (CHEBI:15904)	long-chain fatty acid (CHEBI:15904)	chemical entity(CHEBI:24431)	octadecanoid(CHEBI:36326)	long-chain fatty acid (CHEBI:15904)
6443013	Carbonyl compounds	hydroxy fatty acid (CHEBI:24654)	hydroxy fatty acid (CHEBI:24654)	molecular entity(CHEBI:23367)	hydroxy carboxylic acid(CHEBI:24669)	secondary alcohol (CHEBI:35681)
6443013	Carboxylic acids	unsaturated fatty acid (CHEBI:27208)	unsaturated fatty acid (CHEBI:27208)	main group molecular entity(CHEBI:33579)	hydroxy monocarboxylic acid(CHEBI:35868)	organic oxide (CHEBI:25701)
6443013	Carboxylic acids and derivatives	secondary alcohol (CHEBI:35681)	secondary alcohol (CHEBI:35681)	p-block molecular entity(CHEBI:33675)	HODE(CHEBI:36328)	polyol (CHEBI:26191)
6443013	Chemical entities	monocarboxylic acid (CHEBI:25384)	monocarboxylic acid (CHEBI:25384)	carbon group molecular entity(CHEBI:33582)		alcohol (CHEBI:30879)
6443013	Fatty Acyls	carboxylic acid (CHEBI:33575)	carboxylic acid (CHEBI:33575)	organic molecular entity(CHEBI:50860)
6443013	Fatty acids and conjugates	organic oxide (CHEBI:25701)	organic oxide (CHEBI:25701)	polyatomic entity(CHEBI:36357)
6443013	Hydrocarbon derivatives	organic molecule (CHEBI:72695)	organic molecule (CHEBI:72695)	molecule(CHEBI:25367)
6443013	Hydroxy fatty acids	carbonyl compound (CHEBI:36586)	carbonyl compound (CHEBI:36586)	organic molecule(CHEBI:72695)
6443013	Lineolic acids and derivatives	lipid (CHEBI:18059)	lipid (CHEBI:18059)	organic oxo compound(CHEBI:36587)
6443013	Lipids and lipid-like molecules	chemical entity (CHEBI:24431)	chemical entity (CHEBI:24431)	heteroorganic entity(CHEBI:33285)
6443013	Long-chain fatty acids	organooxygen compound (CHEBI:36963)	organooxygen compound (CHEBI:36963)	chalcogen molecular entity(CHEBI:33304)
6443013	Monocarboxylic acids and derivatives	oxygen molecular entity (CHEBI:25806)	oxygen molecular entity (CHEBI:25806)	organochalcogen compound(CHEBI:36962)
6443013	Organic acids and derivatives	organic molecular entity (CHEBI:50860)	organic molecular entity (CHEBI:50860)	oxygen molecular entity(CHEBI:25806)
6443013	Organic compounds	polyol (CHEBI:26191)	polyol (CHEBI:26191)	organooxygen compound(CHEBI:36963)
6443013	Organic oxides	organic hydroxy compound (CHEBI:33822)	organic hydroxy compound (CHEBI:33822)	carbonyl compound(CHEBI:36586)
6443013	Organic oxygen compounds	alcohol (CHEBI:30879)	alcohol (CHEBI:30879)	s-block molecular entity(CHEBI:33674)
6443013	Organooxygen compounds	organic acid (CHEBI:64709)	organic acid (CHEBI:64709)	hydrogen molecular entity(CHEBI:33608)
6443013	Secondary alcohols	fatty acid(CHEBI:35366)	fatty acid(CHEBI:35366)	heteroatomic molecular entity(CHEBI:37577)
6443013	Unsaturated fatty acids		molecular entity(CHEBI:23367)	hydroxides(CHEBI:24651)
6443013			main group molecular entity(CHEBI:33579)	oxoacid(CHEBI:24833)
6443013			p-block molecular entity(CHEBI:33675)	carbon oxoacid(CHEBI:35605)
6443013			carbon group molecular entity(CHEBI:33582)	organic acid(CHEBI:64709)
6443013			polyatomic entity(CHEBI:36357)	carboxylic acid(CHEBI:33575)
6443013			molecule(CHEBI:25367)	monocarboxylic acid(CHEBI:25384)
6443013			organic oxo compound(CHEBI:36587)	lipid(CHEBI:18059)
6443013			heteroorganic entity(CHEBI:33285)	fatty acid(CHEBI:35366)
6443013			chalcogen molecular entity(CHEBI:33304)	unsaturated fatty acid(CHEBI:27208)
6443013			organochalcogen compound(CHEBI:36962)	octadecanoid(CHEBI:36326)
6443013			s-block molecular entity(CHEBI:33674)	organic hydroxy compound(CHEBI:33822)
6443013			hydrogen molecular entity(CHEBI:33608)	hydroxy carboxylic acid(CHEBI:24669)
6443013			heteroatomic molecular entity(CHEBI:37577)	hydroxy monocarboxylic acid(CHEBI:35868)
6443013			hydroxides(CHEBI:24651)	hydroxy fatty acid(CHEBI:24654)
6443013				HODE(CHEBI:36328)
2907	Alkyl chlorides	organic molecular entity (CHEBI:50860)	organic molecular entity (CHEBI:50860)	chemical entity(CHEBI:24431)	phosphorodiamide(CHEBI:35467)	organooxygen compound (CHEBI:36963)
2907	Alkyl halides	organooxygen compound (CHEBI:36963)	organooxygen compound (CHEBI:36963)	molecular entity(CHEBI:23367)		organophosphorus compound (CHEBI:25710)
2907	Azacyclic compounds	organophosphorus compound (CHEBI:25710)	organophosphorus compound (CHEBI:25710)	main group molecular entity(CHEBI:33579)		oxacycle (CHEBI:38104)
2907	Chemical entities	organonitrogen heterocyclic compound (CHEBI:38101)	organonitrogen heterocyclic compound (CHEBI:38101)	p-block molecular entity(CHEBI:33675)		organic oxide (CHEBI:25701)
2907	Hydrocarbon derivatives	oxacycle (CHEBI:38104)	oxacycle (CHEBI:38104)	pnictogen molecular entity(CHEBI:33302)		organic molecule (CHEBI:72695)
2907	Nitrogen mustard compounds	organochlorine compound (CHEBI:36683)	organochlorine compound (CHEBI:36683)	nitrogen molecular entity(CHEBI:51143)		organic acid (CHEBI:64709)
2907	Organic acids and derivatives	organic oxide (CHEBI:25701)	organic oxide (CHEBI:25701)	amide(CHEBI:32988)		phosphoric acid derivative (CHEBI:26079)
2907	Organic compounds	organic molecule (CHEBI:72695)	organic molecule (CHEBI:72695)	primary amide(CHEBI:33256)		organic heterocyclic compound (CHEBI:24532)
2907	Organic nitrogen compounds	nitrogen mustard (CHEBI:37598)	nitrogen mustard (CHEBI:37598)	phosphoramide(CHEBI:17102)		oxygen molecular entity (CHEBI:25806)
2907	Organic oxides	chemical entity (CHEBI:24431)	chemical entity (CHEBI:24431)	phosphorodiamide(CHEBI:35467)		haloalkane (CHEBI:24469)
2907	Organic oxygen compounds	organic acid (CHEBI:64709)	organic acid (CHEBI:64709)	carbon group molecular entity(CHEBI:33582)		nitrogen molecular entity (CHEBI:51143)
2907	Organic phosphoramides	phosphoric acid derivative (CHEBI:26079)	phosphoric acid derivative (CHEBI:26079)	organic molecular entity(CHEBI:50860)
2907	Organic phosphoric acid diamides	phosphoramide (CHEBI:17102)	phosphoramide (CHEBI:17102)	heteroorganic entity(CHEBI:33285)
2907	Organic phosphoric acids and derivatives	organic heterocyclic compound (CHEBI:24532)	organic heterocyclic compound (CHEBI:24532)	organonitrogen compound(CHEBI:35352)
2907	Organochlorides	oxygen molecular entity (CHEBI:25806)	oxygen molecular entity (CHEBI:25806)	nitrogen mustard(CHEBI:37598)
2907	Organohalogen compounds	organohalogen compound (CHEBI:36684)	organohalogen compound (CHEBI:36684)	halogen molecular entity(CHEBI:24471)
2907	Organoheterocyclic compounds	haloalkane (CHEBI:24469)	haloalkane (CHEBI:24469)	polyatomic entity(CHEBI:36357)
2907	Organonitrogen compounds	nitrogen molecular entity (CHEBI:51143)	nitrogen molecular entity (CHEBI:51143)	heteroatomic molecular entity(CHEBI:37577)
2907	Organooxygen compounds	organonitrogen compound (CHEBI:35352)	organonitrogen compound (CHEBI:35352)	halide(CHEBI:37578)
2907	Oxacyclic compounds		molecular entity(CHEBI:23367)	organohalogen compound(CHEBI:36684)
2907	Oxazaphosphinanes		main group molecular entity(CHEBI:33579)	chlorine molecular entity(CHEBI:23117)
2907	Phosphoric monoester diamides		p-block molecular entity(CHEBI:33675)	organochlorine compound(CHEBI:36683)
2907			pnictogen molecular entity(CHEBI:33302)
2907			amide(CHEBI:32988)
2907			primary amide(CHEBI:33256)
2907			carbon group molecular entity(CHEBI:33582)
2907			heteroorganic entity(CHEBI:33285)
2907			halogen molecular entity(CHEBI:24471)
2907			polyatomic entity(CHEBI:36357)
2907			heteroatomic molecular entity(CHEBI:37577)
2907			halide(CHEBI:37578)
2907			chlorine molecular entity(CHEBI:23117)
456468	Alpha amino acids	medium-chain fatty acid (CHEBI:59554)	medium-chain fatty acid (CHEBI:59554)	chemical entity(CHEBI:24431)	non-proteinogenic amino acid(CHEBI:83820)	medium-chain fatty acid (CHEBI:59554)
456468	Alpha amino acids and derivatives	amino fatty acid (CHEBI:59650)	amino fatty acid (CHEBI:59650)	molecular entity(CHEBI:23367)	non-proteinogenic alpha-amino acid(CHEBI:83925)	amino fatty acid (CHEBI:59650)
456468	Amines	amino acid (CHEBI:33709)	amino acid (CHEBI:33709)	main group molecular entity(CHEBI:33579)	2-aminohexanoic acid(CHEBI:36405)	monocarboxylic acid (CHEBI:25384)
456468	Amino acids	monocarboxylic acid (CHEBI:25384)	monocarboxylic acid (CHEBI:25384)	p-block molecular entity(CHEBI:33675)		organic oxide (CHEBI:25701)
456468	Amino acids and derivatives	carboxylic acid (CHEBI:33575)	carboxylic acid (CHEBI:33575)	carbon group molecular entity(CHEBI:33582)		alkylamine (CHEBI:13759)
456468	Amino acids, peptides, and analogues	organic oxide (CHEBI:25701)	organic oxide (CHEBI:25701)	organic molecular entity(CHEBI:50860)		D-alpha-amino acid (CHEBI:16733)
456468	Amino fatty acids	alkylamine (CHEBI:13759)	alkylamine (CHEBI:13759)	heteroorganic entity(CHEBI:33285)		lipid (CHEBI:18059)
456468	Carbonyl compounds	organic molecule (CHEBI:72695)	organic molecule (CHEBI:72695)	pnictogen molecular entity(CHEBI:33302)		amine (CHEBI:32952)
456468	Carboxylic acids	carbonyl compound (CHEBI:36586)	carbonyl compound (CHEBI:36586)	nitrogen molecular entity(CHEBI:51143)		primary amine (CHEBI:32877)
456468	Carboxylic acids and derivatives	D-alpha-amino acid (CHEBI:16733)	D-alpha-amino acid (CHEBI:16733)	organonitrogen compound(CHEBI:35352)
456468	Chemical entities	chemical entity (CHEBI:24431)	chemical entity (CHEBI:24431)	organic amino compound(CHEBI:50047)
456468	D-alpha-amino acids	lipid (CHEBI:18059)	lipid (CHEBI:18059)	polyatomic entity(CHEBI:36357)
456468	Fatty Acyls	organooxygen compound (CHEBI:36963)	organooxygen compound (CHEBI:36963)	molecule(CHEBI:25367)
456468	Fatty acids and conjugates	organic acid (CHEBI:64709)	organic acid (CHEBI:64709)	organic molecule(CHEBI:72695)
456468	Hydrocarbon derivatives	organonitrogen compound (CHEBI:35352)	organonitrogen compound (CHEBI:35352)	organic oxo compound(CHEBI:36587)
456468	Lipids and lipid-like molecules	oxygen molecular entity (CHEBI:25806)	oxygen molecular entity (CHEBI:25806)	chalcogen molecular entity(CHEBI:33304)
456468	Medium-chain fatty acids	organic molecular entity (CHEBI:50860)	organic molecular entity (CHEBI:50860)	organochalcogen compound(CHEBI:36962)
456468	Monoalkylamines	nitrogen molecular entity (CHEBI:51143)	nitrogen molecular entity (CHEBI:51143)	oxygen molecular entity(CHEBI:25806)
456468	Monocarboxylic acids and derivatives	amine (CHEBI:32952)	amine (CHEBI:32952)	organooxygen compound(CHEBI:36963)
456468	Organic acids and derivatives	primary amine (CHEBI:32877)	primary amine (CHEBI:32877)	carbonyl compound(CHEBI:36586)
456468	Organic compounds	alpha-amino acid (CHEBI:33704)	alpha-amino acid (CHEBI:33704)	s-block molecular entity(CHEBI:33674)
456468	Organic nitrogen compounds		molecular entity(CHEBI:23367)	hydrogen molecular entity(CHEBI:33608)
456468	Organic oxides		main group molecular entity(CHEBI:33579)	heteroatomic molecular entity(CHEBI:37577)
456468	Organic oxygen compounds		p-block molecular entity(CHEBI:33675)	hydroxides(CHEBI:24651)
456468	Organonitrogen compounds		carbon group molecular entity(CHEBI:33582)	oxoacid(CHEBI:24833)
456468	Organooxygen compounds		heteroorganic entity(CHEBI:33285)	carbon oxoacid(CHEBI:35605)
456468	Primary amines		pnictogen molecular entity(CHEBI:33302)	organic acid(CHEBI:64709)
456468			organic amino compound(CHEBI:50047)	carboxylic acid(CHEBI:33575)
456468			polyatomic entity(CHEBI:36357)	amino acid(CHEBI:33709)
456468			molecule(CHEBI:25367)	non-proteinogenic amino acid(CHEBI:83820)
456468			organic oxo compound(CHEBI:36587)	alpha-amino acid(CHEBI:33704)
456468			chalcogen molecular entity(CHEBI:33304)	non-proteinogenic alpha-amino acid(CHEBI:83925)
456468			organochalcogen compound(CHEBI:36962)	2-aminohexanoic acid(CHEBI:36405)
456468			s-block molecular entity(CHEBI:33674)
456468			hydrogen molecular entity(CHEBI:33608)
456468			heteroatomic molecular entity(CHEBI:37577)
456468			hydroxides(CHEBI:24651)
456468			oxoacid(CHEBI:24833)
456468			carbon oxoacid(CHEBI:35605)
2681	Amines	organic molecule (CHEBI:72695)	organic molecule (CHEBI:72695)	chemical entity(CHEBI:24431)		organic molecule (CHEBI:72695)
2681	Chemical entities	amine (CHEBI:32952)	amine (CHEBI:32952)	molecular entity(CHEBI:23367)		amine (CHEBI:32952)
2681	Hydrocarbon derivatives	organic cation (CHEBI:25697)	organic cation (CHEBI:25697)	main group molecular entity(CHEBI:33579)		organic cation (CHEBI:25697)
2681	Organic cations	quaternary ammonium salt (CHEBI:35273)	quaternary ammonium salt (CHEBI:35273)	p-block molecular entity(CHEBI:33675)		organic molecular entity (CHEBI:50860)
2681	Organic compounds	chemical entity (CHEBI:24431)	chemical entity (CHEBI:24431)	pnictogen molecular entity(CHEBI:33302)		organonitrogen compound (CHEBI:35352)
2681	Organic nitrogen compounds	nitrogen molecular entity (CHEBI:51143)	nitrogen molecular entity (CHEBI:51143)	nitrogen molecular entity(CHEBI:51143)
2681	Organonitrogen compounds	organic molecular entity (CHEBI:50860)	organic molecular entity (CHEBI:50860)	ion(CHEBI:24870)
2681	Organopnictogen compounds	organonitrogen compound (CHEBI:35352)	organonitrogen compound (CHEBI:35352)	cation(CHEBI:36916)
2681	Quaternary ammonium salts		molecular entity(CHEBI:23367)	polyatomic entity(CHEBI:36357)
2681	Tetraalkylammonium salts		main group molecular entity(CHEBI:33579)	polyatomic ion(CHEBI:36358)
2681			p-block molecular entity(CHEBI:33675)	polyatomic cation(CHEBI:33702)
2681			pnictogen molecular entity(CHEBI:33302)	ammonium ion(CHEBI:35274)
2681			ion(CHEBI:24870)	quaternary ammonium ion(CHEBI:35267)
2681			cation(CHEBI:36916)
2681			polyatomic entity(CHEBI:36357)
2681			polyatomic ion(CHEBI:36358)
2681			polyatomic cation(CHEBI:33702)
2681			ammonium ion(CHEBI:35274)
54684589	1-hydroxy-2-unsubstituted benzenoids	benzoic acids (CHEBI:22723)	benzoic acids (CHEBI:22723)	chemical entity(CHEBI:24431)		benzoic acids (CHEBI:22723)
54684589	1-hydroxy-4-unsubstituted benzenoids	carbonyl compound (CHEBI:36586)	carbonyl compound (CHEBI:36586)	molecular entity(CHEBI:23367)		phenols (CHEBI:33853)
54684589	Benzene and substituted derivatives	phenols (CHEBI:33853)	phenols (CHEBI:33853)	main group molecular entity(CHEBI:33579)		enone (CHEBI:51689)
54684589	Benzenoids	enone (CHEBI:51689)	enone (CHEBI:51689)	p-block molecular entity(CHEBI:33675)		enol (CHEBI:33823)
54684589	Benzoic acids	enol (CHEBI:33823)	enol (CHEBI:33823)	carbon group molecular entity(CHEBI:33582)		organic salt (CHEBI:24868)
54684589	Benzoic acids and derivatives	organic salt (CHEBI:24868)	organic salt (CHEBI:24868)	organic molecular entity(CHEBI:50860)		carboxylic acid (CHEBI:33575)
54684589	Benzoyl derivatives	carboxylic acid (CHEBI:33575)	carboxylic acid (CHEBI:33575)	polyatomic entity(CHEBI:36357)		organic oxide (CHEBI:25701)
54684589	Carboxylic acid derivatives	organooxygen compound (CHEBI:36963)	organooxygen compound (CHEBI:36963)	molecule(CHEBI:25367)		organic cation (CHEBI:25697)
54684589	Carboxylic acid salts	organic oxide (CHEBI:25701)	organic oxide (CHEBI:25701)	organic molecule(CHEBI:72695)		hydroxybenzoic acid (CHEBI:24676)
54684589	Carboxylic acids	organic molecule (CHEBI:72695)	organic molecule (CHEBI:72695)	organic oxo compound(CHEBI:36587)		organic acid (CHEBI:64709)
54684589	Carboxylic acids and derivatives	organic cation (CHEBI:25697)	organic cation (CHEBI:25697)	heteroorganic entity(CHEBI:33285)
54684589	Chemical entities	hydroxybenzoic acid (CHEBI:24676)	hydroxybenzoic acid (CHEBI:24676)	chalcogen molecular entity(CHEBI:33304)
54684589	Hydrocarbon derivatives	chemical entity (CHEBI:24431)	chemical entity (CHEBI:24431)	organochalcogen compound(CHEBI:36962)
54684589	Hydroxybenzoic acid derivatives	benzenoid aromatic compound (CHEBI:33836)	benzenoid aromatic compound (CHEBI:33836)	oxygen molecular entity(CHEBI:25806)
54684589	Organic acids and derivatives	benzenes (CHEBI:22712)	benzenes (CHEBI:22712)	organooxygen compound(CHEBI:36963)
54684589	Organic cations	organic acid (CHEBI:64709)	organic acid (CHEBI:64709)	carbonyl compound(CHEBI:36586)
54684589	Organic compounds	oxygen molecular entity (CHEBI:25806)	oxygen molecular entity (CHEBI:25806)	cyclic compound(CHEBI:33595)
54684589	Organic oxides	organic molecular entity (CHEBI:50860)	organic molecular entity (CHEBI:50860)	aromatic compound(CHEBI:33655)
54684589	Organic oxygen compounds		molecular entity(CHEBI:23367)	organic cyclic compound(CHEBI:33832)
54684589	Organic salts		main group molecular entity(CHEBI:33579)	organic aromatic compound(CHEBI:33659)
54684589	Organooxygen compounds		p-block molecular entity(CHEBI:33675)	homocyclic compound(CHEBI:33597)
54684589	Phenols		carbon group molecular entity(CHEBI:33582)	carbocyclic compound(CHEBI:33598)
54684589	Salicylic acid and derivatives		polyatomic entity(CHEBI:36357)	benzenoid aromatic compound(CHEBI:33836)
54684589	Salicylic acids		molecule(CHEBI:25367)	benzenes(CHEBI:22712)
54684589	Vinylogous acids		organic oxo compound(CHEBI:36587)
54684589			heteroorganic entity(CHEBI:33285)
54684589			chalcogen molecular entity(CHEBI:33304)
54684589			organochalcogen compound(CHEBI:36962)
54684589			cyclic compound(CHEBI:33595)
54684589			aromatic compound(CHEBI:33655)
54684589			organic cyclic compound(CHEBI:33832)
54684589			organic aromatic compound(CHEBI:33659)
54684589			homocyclic compound(CHEBI:33597)
54684589			carbocyclic compound(CHEBI:33598)
5572	1,3-aminoalcohols	piperidines (CHEBI:26151)	piperidines (CHEBI:26151)	chemical entity(CHEBI:24431)		piperidines (CHEBI:26151)
5572	Alcohols and polyols	benzenes (CHEBI:22712)	benzenes (CHEBI:22712)	molecular entity(CHEBI:23367)		benzenes (CHEBI:22712)
5572	Alkanolamines	tertiary alcohol (CHEBI:26878)	tertiary alcohol (CHEBI:26878)	main group molecular entity(CHEBI:33579)		tertiary alcohol (CHEBI:26878)
5572	Amines	amino alcohol (CHEBI:22478)	amino alcohol (CHEBI:22478)	p-block molecular entity(CHEBI:33675)		amino alcohol (CHEBI:22478)
5572	Aralkylamines	tertiary amino compound (CHEBI:50996)	tertiary amino compound (CHEBI:50996)	carbon group molecular entity(CHEBI:33582)		tertiary amino compound (CHEBI:50996)
5572	Aromatic alcohols	organonitrogen heterocyclic compound (CHEBI:38101)	organonitrogen heterocyclic compound (CHEBI:38101)	organic molecular entity(CHEBI:50860)		organic molecule (CHEBI:72695)
5572	Azacyclic compounds	organic molecule (CHEBI:72695)	organic molecule (CHEBI:72695)	heteroorganic entity(CHEBI:33285)		aromatic alcohol (CHEBI:33854)
5572	Benzene and substituted derivatives	aromatic alcohol (CHEBI:33854)	aromatic alcohol (CHEBI:33854)	pnictogen molecular entity(CHEBI:33302)		aralkylamine (CHEBI:18000)
5572	Benzenoids	aralkylamine (CHEBI:18000)	aralkylamine (CHEBI:18000)	nitrogen molecular entity(CHEBI:51143)		organic heterocyclic compound (CHEBI:24532)
5572	Chemical entities	chemical entity (CHEBI:24431)	chemical entity (CHEBI:24431)	organonitrogen compound(CHEBI:35352)		benzenoid aromatic compound (CHEBI:33836)
5572	Hydrocarbon derivatives	organic heterocyclic compound (CHEBI:24532)	organic heterocyclic compound (CHEBI:24532)	organic amino compound(CHEBI:50047)		oxygen molecular entity (CHEBI:25806)
5572	Organic compounds	benzenoid aromatic compound (CHEBI:33836)	benzenoid aromatic compound (CHEBI:33836)	amine(CHEBI:32952)		organooxygen compound (CHEBI:36963)
5572	Organic nitrogen compounds	oxygen molecular entity (CHEBI:25806)	oxygen molecular entity (CHEBI:25806)			organic hydroxy compound (CHEBI:33822)
5572	Organic oxygen compounds	organic molecular entity (CHEBI:50860)	organic molecular entity (CHEBI:50860)			alcohol (CHEBI:30879)
5572	Organoheterocyclic compounds	organooxygen compound (CHEBI:36963)	organooxygen compound (CHEBI:36963)			tertiary amine (CHEBI:32876)
5572	Organonitrogen compounds	organic hydroxy compound (CHEBI:33822)	organic hydroxy compound (CHEBI:33822)
5572	Organooxygen compounds	alcohol (CHEBI:30879)	alcohol (CHEBI:30879)
5572	Piperidines	nitrogen molecular entity (CHEBI:51143)	nitrogen molecular entity (CHEBI:51143)
5572	Tertiary alcohols	organonitrogen compound (CHEBI:35352)	organonitrogen compound (CHEBI:35352)
5572	Tertiary amines	amine (CHEBI:32952)	amine (CHEBI:32952)
5572	Trialkylamines	tertiary amine (CHEBI:32876)	tertiary amine (CHEBI:32876)
5572			molecular entity(CHEBI:23367)
5572			main group molecular entity(CHEBI:33579)
5572			p-block molecular entity(CHEBI:33675)
5572			carbon group molecular entity(CHEBI:33582)
5572			heteroorganic entity(CHEBI:33285)
5572			pnictogen molecular entity(CHEBI:33302)
5572			organic amino compound(CHEBI:50047)
3468	Amines	dialkylarylamine (CHEBI:23665)	dialkylarylamine (CHEBI:23665)	chemical entity(CHEBI:24431)	iminium ion(CHEBI:35286)	dialkylarylamine (CHEBI:23665)
3468	Aniline and substituted anilines	tertiary amino compound (CHEBI:50996)	tertiary amino compound (CHEBI:50996)	molecular entity(CHEBI:23367)		tertiary amino compound (CHEBI:50996)
3468	Azo compounds	anilines (CHEBI:22562)	anilines (CHEBI:22562)	main group molecular entity(CHEBI:33579)		anilines (CHEBI:22562)
3468	Azomethines	ketimine (CHEBI:33272)	ketimine (CHEBI:33272)	p-block molecular entity(CHEBI:33675)		ketimine (CHEBI:33272)
3468	Benzene and substituted derivatives	azomethine (CHEBI:50228)	azomethine (CHEBI:50228)	carbon group molecular entity(CHEBI:33582)		azomethine (CHEBI:50228)
3468	Benzenoids	organic molecule (CHEBI:72695)	organic molecule (CHEBI:72695)	organic molecular entity(CHEBI:50860)		organic molecule (CHEBI:72695)
3468	Chemical entities	organic cation (CHEBI:25697)	organic cation (CHEBI:25697)	ion(CHEBI:24870)		diarylmethane (CHEBI:51614)
3468	Dialkylarylamines	diarylmethane (CHEBI:51614)	diarylmethane (CHEBI:51614)	organic ion(CHEBI:25699)		nitrogen molecular entity (CHEBI:51143)
3468	Diphenylmethanes	chemical entity (CHEBI:24431)	chemical entity (CHEBI:24431)	cation(CHEBI:36916)		organonitrogen compound (CHEBI:35352)
3468	Hydrocarbon derivatives	nitrogen molecular entity (CHEBI:51143)	nitrogen molecular entity (CHEBI:51143)	organic cation(CHEBI:25697)		amine (CHEBI:32952)
3468	Imines	organic molecular entity (CHEBI:50860)	organic molecular entity (CHEBI:50860)	iminium ion(CHEBI:35286)		tertiary amine (CHEBI:32876)
3468	Ketimines	organonitrogen compound (CHEBI:35352)	organonitrogen compound (CHEBI:35352)			benzenoid aromatic compound (CHEBI:33836)
3468	Organic cations	amine (CHEBI:32952)	amine (CHEBI:32952)			benzenes (CHEBI:22712)
3468	Organic compounds	tertiary amine (CHEBI:32876)	tertiary amine (CHEBI:32876)			imine (CHEBI:24783)
3468	Organic nitrogen compounds	benzenoid aromatic compound (CHEBI:33836)	benzenoid aromatic compound (CHEBI:33836)			azo compound (CHEBI:37533)
3468	Organonitrogen compounds	benzenes (CHEBI:22712)	benzenes (CHEBI:22712)
3468	Secondary ketimines	imine (CHEBI:24783)	imine (CHEBI:24783)
3468	Tertiary alkylarylamines	azo compound (CHEBI:37533)	azo compound (CHEBI:37533)
3468	Tertiary amines		molecular entity(CHEBI:23367)
3468			main group molecular entity(CHEBI:33579)
3468			p-block molecular entity(CHEBI:33675)
3468			carbon group molecular entity(CHEBI:33582)
3468			ion(CHEBI:24870)
3468			organic ion(CHEBI:25699)
3468			cation(CHEBI:36916)
